# Supplementary material for: Identification of new markers for the Schistosoma mansoni vitelline lineage
Source: Int J Parasitol. 2016 Jun;46(7):405–10. doi: 10.1016/j.ijpara.2016.03.004 (PMC4917872; doi:10.1016/j.ijpara.2016.03.004)
Supplement: Supplementary Table S1 — Gene expression data for all schistosome genes. [file mmc1.xlsx]

## Sheet: All DATA
Supplementary Table S1. Gene expression data for all schistosome genes.
Wormbase Parasite ID	Annotation	Base Mean	Base Mean Head	Base Mean Tail	Fold Change	log2 Fold Change	P Value	Adjusted P Value
Smp_163170	sodium:potassium dependent atpase beta subunit	182.323	363.237	1.40916	0.00387944	-8.00994	6.24e-50	1e-47
Smp_138270	diaminopimelate epimerase DafE	57.5777	114.692	0.463511	0.00404136	-7.95094	1.45e-21	8.51e-20
Smp_123100	hypothetical protein	157.207	312.908	1.5068	0.00481548	-7.6981	2.05e-32	2.27e-30
Smp_124000	MEG-14	18967.9	37752.9	182.861	0.00484362	-7.6897	3.47e-113	2.36e-110
Smp_123200	hypothetical protein	1746.07	3475.07	17.0695	0.00491197	-7.66948	3.26e-128	6.49e-125
Smp_138360	hypothetical protein	16794.9	33418.9	170.839	0.00511204	-7.61189	9.64e-125	1.2e-121
Smp_172180	MEG-8 family	11690.2	23259.6	120.725	0.00519032	-7.58996	3.87e-66	1.01e-63
Smp_125320	MEG-9	3091.87	6151.3	32.443	0.00527416	-7.56684	3.55e-113	2.36e-110
Smp_136830	subfamily A1A unassigned peptidase (A01 family)	140.538	279.568	1.5068	0.00538974	-7.53557	1.33e-26	1.02e-24
Smp_163630	developmentally regulated antigen 10	5067.28	10079.4	55.1908	0.00547562	-7.51276	2.89e-85	1.03e-82
Smp_155580	annexin	5210.98	10364.5	57.4309	0.00554111	-7.49561	3.14e-147	1.56e-143
Smp_171190	MEG-8 family	6011.31	11956	66.5803	0.00556876	-7.48843	1.23e-54	2.41e-52
Smp_070240	venom allergen-like (VAL) 7 protein	3267.68	6493.96	41.3986	0.00637495	-7.29337	1.97e-94	8.91e-92
Smp_152630	MEG-12	635.137	1261.89	8.38201	0.00664241	-7.23408	1.54e-89	6.14e-87
Smp_132480	subfamily A1A unassigned peptidase (A01 family)	841.018	1670.12	11.9134	0.00713327	-7.13122	1.13e-36	1.43e-34
Smp_124750	hypothetical protein	1937.62	3845.24	30.0091	0.00780424	-7.00153	2.71e-123	2.7e-120
Smp_158150	reticulocalbin 2	4500.25	8929.66	70.8466	0.00793385	-6.97776	3.38e-109	2.1e-106
Smp_174530	aminopeptidase PILS (M01 family)	2133.42	4229.07	37.7665	0.0089302	-6.80709	1.17e-118	1.06e-115
Smp_158490	Ras guanine nucleotide exchange factor RasGEFB	222.239	440.519	3.95925	0.00898769	-6.79783	5.16e-53	9.17e-51
Smp_167280	hypothetical protein	1597.54	3166.49	28.5939	0.00903015	-6.79103	3.07e-78	1.02e-75
Smp_197470	subfamily A1A unassigned peptidase (A01 family)	132.617	262.684	2.55009	0.00970782	-6.68664	2.16e-25	1.58e-23
Smp_138260	hypothetical protein	101.719	201.468	1.97031	0.00977978	-6.67598	1.91e-31	1.94e-29
Smp_194120	annexin	200.59	397.22	3.95925	0.00996739	-6.64857	2.08e-49	3.23e-47
Smp_157690	von Willebrand factor type A	18196.4	36010	382.868	0.0106323	-6.55541	1.56e-58	3.52e-56
Smp_132470	Cathepsin D-like protease 3	61.5744	121.74	1.40916	0.0115752	-6.43282	4.51e-16	1.51e-14
Smp_177100	hypothetical protein	57.4979	113.587	1.40916	0.012406	-6.33282	2.71e-20	1.38e-18
Smp_178780	Single minded	36.2982	71.6508	0.945644	0.013198	-6.24354	6.12e-12	1.13e-10
Smp_150830	EF hand calcium binding domain containing protein	124.407	245.454	3.36085	0.0136924	-6.19048	1.15e-33	1.29e-31
Smp_151220	beta 13 n galactosyltransferase	356.493	703.195	9.79116	0.0139238	-6.1663	1.23e-50	2.01e-48
Smp_010550	MEG 15	11530.5	22740.3	320.616	0.014099	-6.14826	1.54e-49	2.43e-47
Smp_000180	kv channel interacting protein 1	16.0173	31.5711	0.463511	0.0146815	-6.08986	1.13e-06	8.28e-06
Smp_148640	hypothetical protein	15.9576	31.4518	0.463511	0.0147372	-6.08439	1.21e-06	8.81e-06
Smp_152660	glial cells missing	32.5555	64.0677	1.04329	0.0162842	-5.94038	4.84e-13	1.04e-11
Smp_140130	tetraspanin CD63 receptor	85.1865	167.573	2.79969	0.0167072	-5.90338	3.66e-25	2.64e-23
Smp_172980	lin 7 protein	49.9915	98.1102	1.87267	0.0190874	-5.71124	0.0350397	0.0802902
Smp_159950	neuropeptide Y prohormone 1	54.5973	107.108	2.08658	0.0194811	-5.68178	2.22e-19	1.04e-17
Smp_148390	hypothetical protein	201.25	394.374	8.12631	0.0206056	-5.60082	0.00766134	0.0219555
Smp_105730	CAI 2 protein	209.881	411.147	8.61454	0.0209525	-5.57674	5.29e-47	7.98e-45
Smp_168620	ataxin 1	11.2482	22.0329	0.463511	0.0210372	-5.57091	0.00010132	0.000497693
Smp_098020	hypothetical protein	21.8721	42.8171	0.927023	0.0216508	-5.52944	2.68e-07	2.21e-06
Smp_085840	MEG-4 (10.3) family	4820.33	9432.09	208.567	0.0221124	-5.499	5.06e-62	1.29e-59
Smp_037610	hypothetical protein	10.6197	20.7759	0.463511	0.0223101	-5.48616	0.000186509	0.000845196
Smp_203270	twist protein	10.0078	19.5521	0.463511	0.0237064	-5.39858	0.000326987	0.00139414
Smp_124090	B cell lymphoma:leukemia	9.36804	18.2726	0.463511	0.0253665	-5.30093	0.000600427	0.00238421
Smp_144510	hypothetical protein	1139.44	2221.51	57.3735	0.0258264	-5.27501	2.25e-66	6.04e-64
Smp_123360	serine rich repeat protein 2	54.4433	106.105	2.78107	0.0262104	-5.25372	9.35e-16	3.01e-14
Smp_023710	G protein coupled receptor fragment	8.88962	17.3157	0.463511	0.0267682	-5.22333	0.000915604	0.00348546
Smp_017720	zinc finger protein	65.1357	126.873	3.39809	0.0267833	-5.22252	1.59e-20	8.24e-19
Smp_080360	hypothetical protein	46.0278	89.6217	2.43383	0.0271566	-5.20255	0.0142787	0.0376438
Smp_145490	poly(rC) binding protein 2:3:4	43.8856	85.4349	2.33618	0.0273445	-5.1926	0.0385763	0.0865596
Smp_149520	hypothetical protein	86.4471	168.203	4.69098	0.0278888	-5.16417	1.28e-14	3.42e-13
Smp_176020	MEG 11	4710.62	9147.77	273.477	0.0298955	-5.06393	1.14e-95	5.98e-93
Smp_142980	palmitoyl protein thioesterase	422.771	820.324	25.2189	0.0307427	-5.02361	1.69e-37	2.24e-35
Smp_141800	oxalate:formate antiporter	23.2968	45.1844	1.40916	0.0311868	-5.00292	1.41e-08	1.44e-07
Smp_096390	16 kda calcium binding protein	230.879	447.776	13.9814	0.0312241	-5.0012	1.61e-41	2.26e-39
Smp_129030	protein FAM44A	54.6266	105.855	3.39809	0.0321013	-4.96122	2.13e-17	8.19e-16
Smp_169540	hypothetical protein	42.4871	82.1746	2.79969	0.03407	-4.87535	7.82e-13	1.63e-11
Smp_052290	fibroblast growth factor receptor 1 like	73.6794	142.375	4.98392	0.0350056	-4.83627	2.22e-20	1.14e-18
Smp_039600	calbindin 32	142.65	275.527	9.77254	0.0354686	-4.81732	1.59e-21	9.25e-20
Smp_141250	protein jagged 1	193.379	373.508	13.2497	0.0354735	-4.81711	5.36e-37	7.01e-35
Smp_200940	hypothetical protein	6.65698	12.8504	0.463511	0.0360697	-4.79307	0.00772908	0.0221165
Smp_136720	subfamily A1A unassigned peptidase (A01 family)	40.0332	77.1319	2.93458	0.0380462	-4.7161	1.4e-13	3.17e-12
Smp_165410	LIM class homeodomain transcription factor, Lhx3	12.6195	24.312	0.927023	0.0381302	-4.71292	0.000152987	0.000712768
Smp_146810	protein diaphanous	33.8642	65.1784	2.55009	0.0391248	-4.67577	0.00318352	0.0103283
Smp_139180	frizzled 5	44.4411	85.5026	3.37947	0.0395247	-4.6611	2.13e-13	4.72e-12
Smp_083800	hypothetical protein	6265.91	12042.9	488.939	0.0405999	-4.62238	8.65e-48	1.32e-45
Smp_163900	dopamine beta hydroxylase	19.2235	36.9402	1.5068	0.0407903	-4.61563	5.01e-07	3.94e-06
Smp_100540	hypothetical protein	11.8002	22.6733	0.927023	0.0408861	-4.61224	0.000313324	0.00134222
Smp_202120	hox class homeodomain protein djabd bb	5.80969	11.1559	0.463511	0.0415487	-4.58905	0.0173509	0.0444381
Smp_197740	hypothetical protein	5.72192	10.9803	0.463511	0.0422129	-4.56617	0.0187799	0.0473279
Smp_114910	#N/A	59.1002	113.314	4.88627	0.0431214	-4.53545	2.37e-16	8.17e-15
Smp_159920	protocadherin 11	515.898	988.544	43.2511	0.0437523	-4.5145	0.00858047	0.0242196
Smp_060760	histone H2A	5.50669	10.5499	0.463511	0.0439353	-4.50848	0.0235303	0.0571844
Smp_047680	Ferritin-2 heavy chain	631.344	1207.81	54.8732	0.0454318	-4.46015	3.21e-32	3.47e-30
Smp_163890	hypothetical protein	5.21848	9.97345	0.463511	0.0464745	-4.42742	0.0303523	0.0710553
Smp_055810	inositol 5 phosphatase	5.04606	9.62862	0.463511	0.0481389	-4.37665	0.0354208	0.0810888
Smp_164400	hypothetical protein	218.56	416.756	20.3638	0.0488627	-4.35512	0.0248615	0.0600965
Smp_138230	doublesex and mab-3 related transcription factor 1	81.3745	155.161	7.58831	0.0489062	-4.35384	5.38e-19	2.48e-17
Smp_142150	hypothetical protein	36.4684	69.4596	3.47712	0.0500595	-4.32021	7.87e-11	1.21e-09
Smp_176930	cationic amino acid transporter	1774.75	3371.67	177.844	0.0527465	-4.24478	6.8e-62	1.69e-59
Smp_160310	lysosomal alpha mannosidase	4.51351	8.56351	0.463511	0.0541263	-4.20753	0.0561331	0.117499
Smp_200530	hypothetical protein	132.322	251.01	13.6341	0.0543171	-4.20245	4.55e-26	3.43e-24
Smp_051290	hypothetical protein	33.3994	63.3216	3.47712	0.054912	-4.18673	7.69e-10	9.84e-09
Smp_204710	egg protein CP391S	9.01691	17.0882	0.945644	0.055339	-4.17556	0.000870541	0.00332282
Smp_154180	25 kDa integral membrane protein	466.482	883.988	48.9759	0.0554033	-4.17388	5.04e-43	7.26e-41
Smp_135370	neurogenic locus protein delta	4.40851	8.3535	0.463511	0.0554871	-4.1717	0.0644936	0.132472
Smp_177780	hypothetical protein	4.39507	8.32662	0.463511	0.0556662	-4.16705	0.0643219	0.132214
Smp_203160	hypothetical protein	17.5161	33.1781	1.85405	0.0558816	-4.16148	3.86e-05	0.000208153
Smp_009810	glycosyltransferase 14 family member	4.34306	8.22262	0.463511	0.0563703	-4.14892	0.0668483	0.136426
Smp_031180	phospholipase A	387.925	733.738	42.1117	0.0573934	-4.12297	9.51e-24	6.35e-22
Smp_084010	hypothetical protein	1528.65	2890.07	167.236	0.0578655	-4.11115	3.95e-55	8.18e-53
Smp_142440	retinal homeobox protein Rx2	21.3737	40.2949	2.45245	0.0608624	-4.0383	4.35e-07	3.45e-06
Smp_011870	hypothetical protein	135.647	255.189	16.1052	0.063111	-3.98596	0.0425839	0.0938581
Smp_151950	zinc finger protein	3.86547	7.26742	0.463511	0.0637794	-3.97077	0.104689	0.196145
Smp_159240	hypothetical protein	3.82057	7.17764	0.463511	0.0645772	-3.95283	0.106853	0.199374
Smp_201700	hypothetical protein	1023.26	1922.01	124.509	0.0647803	-3.9483	2.82e-53	5.2e-51
Smp_156760	hypothetical protein	97.9486	183.946	11.9507	0.0649682	-3.94412	1.65e-20	8.52e-19
Smp_194710	potassium voltage gated channel protein Shaker	155.814	292.431	19.1963	0.0656438	-3.9292	1.22e-24	8.5e-23
Smp_193300	hypothetical protein	7.45731	13.9876	0.927023	0.0662746	-3.9154	0.0136704	0.0362419
Smp_196930	WNT	193.153	362.224	24.0826	0.0664852	-3.91082	1.18e-27	9.51e-26
Smp_197150	high affinity cGMP specific 3',5' cyclic	10.9727	20.5549	1.39053	0.0676499	-3.88577	0.00231021	0.00781355
Smp_153040	hypothetical protein	3.64354	6.82356	0.463511	0.067928	-3.87985	0.125988	0.227111
Smp_075360	hypothetical protein	263.434	493.343	33.5249	0.0679545	-3.87929	3.2e-31	3.19e-29
Smp_151970	Rho GTPase activating protein 22	284.092	531.896	36.2874	0.0682227	-3.8736	2.3e-31	2.31e-29
Smp_104070	#N/A	32.5541	60.8993	4.20884	0.0691116	-3.85493	2.24e-08	2.21e-07
Smp_139210	hypothetical protein	22.3202	41.7432	2.89734	0.0694087	-3.84874	3.35e-06	2.24e-05
Smp_054350	Forkhead box protein D3	336.166	628.339	43.9935	0.0700155	-3.83618	5.78e-35	7.02e-33
Smp_162680	FMRFamide activated amiloride sensitive sodium	18.6391	34.8257	2.45245	0.0704205	-3.82786	4.36e-06	2.83e-05
Smp_144350	hypothetical protein	7.13892	13.3322	0.945644	0.0709293	-3.81747	0.00514073	0.0156519
Smp_180850	hypothetical protein	6.99549	13.064	0.927023	0.0709603	-3.81684	0.0200842	0.0499561
Smp_033200	hypothetical protein	41.9891	78.3602	5.618	0.0716945	-3.80199	3.95e-10	5.29e-09
Smp_052880	hypothetical protein	2153.2	4017.57	288.83	0.0718918	-3.79803	1.57e-54	3e-52
Smp_028840	hypothetical protein	201.913	376.209	27.6171	0.0734089	-3.7679	3.96e-30	3.61e-28
Smp_174320	Protein lozenge	52.1126	97.0214	7.20383	0.0742499	-3.75147	1.94e-11	3.31e-10
Smp_122760	hypothetical protein	23.7394	44.197	3.28182	0.0742543	-3.75138	1.15e-06	8.38e-06
Smp_147090	hypothetical protein	31.9149	59.4071	4.42276	0.0744483	-3.74762	9.79e-09	1.03e-07
Smp_141480	hypothetical protein	7.52697	14.0106	1.04329	0.0744642	-3.74731	0.00362892	0.011551
Smp_011430	protocadherin 1	108.2	201.375	15.0247	0.0746104	-3.74448	1.06e-19	5.11e-18
Smp_176100	UDP glucose:glycoprotein glucosyltransferase	95.2189	177.153	13.2853	0.0749938	-3.73709	8.63e-14	2.02e-12
Smp_173290	annexin	20.6414	38.3856	2.89734	0.0754799	-3.72776	1.22e-05	7.35e-05
Smp_147890	Rootletin	305.192	566.586	43.7982	0.0773019	-3.69335	8.63e-32	9.03e-30
Smp_141810	hypothetical protein	168.579	312.905	24.2531	0.0775095	-3.68948	1.39e-23	9.21e-22
Smp_172500	hypothetical protein	47.6223	88.3881	6.85658	0.0775736	-3.68829	3.32e-11	5.46e-10
Smp_123370	serine rich repeat protein 2	56.589	104.949	8.2285	0.0784044	-3.67292	1.15e-11	2.04e-10
Smp_186630	hypothetical protein	3.06692	5.67032	0.463511	0.0817434	-3.61275	0.209362	0.337853
Smp_047660	Ferritin-2 heavy chain	2289.57	4231.81	347.333	0.0820766	-3.60689	4.89e-25	3.45e-23
Smp_175060	hypothetical protein	19.0118	35.1263	2.89734	0.0824835	-3.59975	4.25e-05	0.000226785
Smp_128590	laminin gamma 3 chain	42.4214	78.3351	6.50778	0.0830762	-3.58942	2.1e-08	2.08e-07
Smp_133770	lengsin	9.75583	18.0049	1.5068	0.0836886	-3.57882	0.0019599	0.00676211
Smp_141740	protocadherin 11	57.06	105.293	8.8269	0.0838317	-3.57636	3.23e-12	6.26e-11
Smp_000900	neuropeptide FF receptor 1	62.1239	114.592	9.65627	0.0842669	-3.56889	1.18e-11	2.09e-10
Smp_162440	mechanosensory protein 2	297.555	547.933	47.1777	0.0861012	-3.53782	1.56e-29	1.32e-27
Smp_151400	WNT	149.041	274.233	23.85	0.08697	-3.52334	4.36e-20	2.17e-18
Smp_149560	hypothetical protein	15.1993	27.9462	2.45245	0.0877559	-3.51036	7.84e-05	0.000394077
Smp_008450	leucine rich repeat and death domain containing protein	96.823	177.987	15.6588	0.0879768	-3.50673	1.7e-16	6.04e-15
Smp_188230	hypothetical protein	15.1454	27.8383	2.45245	0.0880962	-3.50478	7.94e-05	0.000398135
Smp_070360	cytoplasmic polyadenylation element binding	12.1654	22.3605	1.97031	0.0881159	-3.50445	0.0889609	0.172326
Smp_133260	hypothetical protein	104.398	191.856	16.9391	0.0882907	-3.50159	1.91e-16	6.72e-15
Smp_143810	hypothetical protein	32.8516	60.3534	5.34978	0.0886409	-3.49588	5.95e-08	5.48e-07
Smp_169890	hypothetical protein	65.3272	119.821	10.8329	0.0904086	-3.4674	1.23e-11	2.16e-10
Smp_146910	choline acetyltransferase	168.543	308.91	28.1751	0.0912082	-3.45469	3.93e-21	2.17e-19
Smp_031530	Epa1p protein	36.5065	66.8711	6.14192	0.091847	-3.44462	3.22e-07	2.61e-06
Smp_143190	hypothetical protein	6.20006	11.3568	1.04329	0.0918646	-3.44435	0.012584	0.033794
Smp_140090	hypothetical protein	16.4913	30.2016	2.78107	0.0920836	-3.44091	0.000736357	0.002869
Smp_144120	arrowhead	6.12449	11.2057	1.04329	0.0931037	-3.42502	0.0136797	0.0362509
Smp_113710	Dynein intermediate chain	49.917	91.3	8.53396	0.0934716	-3.41933	2.36e-10	3.27e-09
Smp_180260	amiloride sensitive sodium channel	13.4332	24.5302	2.33618	0.0952369	-3.39234	0.00105335	0.00393306
Smp_124080	calcium activated potassium channel subunit	11.2986	20.6269	1.97031	0.0955215	-3.38803	0.00182597	0.00636626
Smp_162840	hypothetical protein	44.3488	80.9141	7.78361	0.096196	-3.37788	2.57e-09	3.01e-08
Smp_008920	voltage gated hydrogen channel 1	47.9581	87.4381	8.47809	0.0969611	-3.36645	1.23e-08	1.27e-07
Smp_174400	hypothetical protein	2.6051	4.74669	0.463511	0.0976495	-3.35624	0.309755	0.455519
Smp_087320	TPA induced protein 11B mouse	20.0349	36.4764	3.59338	0.0985127	-3.34355	0.0748922	0.149679
Smp_143940	Dynein intermediate chain	68.9565	125.536	12.3769	0.0985928	-3.34237	1.88e-12	3.76e-11
Smp_012000	nicotinic acetylcholine receptor	44.4345	80.8544	8.01458	0.0991237	-3.33463	4.06e-08	3.84e-07
Smp_094930	early growth response protein 1	13.5847	24.7169	2.45245	0.0992212	-3.33321	0.00028462	0.00123145
Smp_156600	hypothetical protein	49.2365	89.5299	8.94317	0.0998903	-3.32351	1.27e-10	1.87e-09
Smp_128580	pikachurin	173.045	313.378	32.7126	0.104387	-3.25998	7.58e-19	3.46e-17
Smp_052630	amiloride sensitive sodium channel	40.5426	73.3993	7.68596	0.104714	-3.25547	2.86e-08	2.77e-07
Smp_104210	RHO G-protein coupled receptor	17.5603	31.7597	3.36085	0.105821	-3.2403	0.000350201	0.00148169
Smp_000830	homeobox protein smox-3	5.42496	9.80664	1.04329	0.106386	-3.23262	0.0263715	0.063133
Smp_152170	forkhead box protein A2 hepatocyte nuclear	49.0617	88.681	9.44236	0.106476	-3.23141	7.25e-09	7.83e-08
Smp_196000	#N/A	12.7305	23.0086	2.45245	0.106588	-3.22988	0.00344413	0.0110405
Smp_036470	oxalate:formate antiporter	35.0489	63.3388	6.75894	0.106711	-3.22822	1.31e-07	1.14e-06
Smp_128470	cation transporting atpase worm	51.5213	92.9042	10.1384	0.109128	-3.19591	6.87e-10	8.89e-09
Smp_134050	voltage dependent calcium channel subunit	278.76	502.649	54.8697	0.109161	-3.19547	1.69e-24	1.17e-22
Smp_204880	hypothetical protein	654.91	1180.81	129.015	0.10926	-3.19416	2.31e-34	2.74e-32
Smp_194490	voltage gated potassium channel	2.35275	4.242	0.463511	0.109267	-3.19407	0.384972	0.536995
Smp_042150	tegument-allergen-like protein	405.751	731.343	80.1586	0.109605	-3.18962	1.53e-30	1.44e-28
Smp_157870	hypothetical protein	11.7222	21.1269	2.31756	0.109697	-3.18841	0.00907913	0.0253751
Smp_151680	hypothetical protein	28.8792	52.0428	5.71565	0.109826	-3.18671	2.77e-06	1.88e-05
Smp_088360	neuropeptide F prepropeptide	27.2148	49.0427	5.38702	0.109844	-3.18648	3.33e-07	2.7e-06
Smp_041210	hypothetical protein	41.7486	75.2314	8.26574	0.109871	-3.18612	1.3e-08	1.34e-07
Smp_068680	secreted frizzled protein	106.477	191.866	21.0876	0.109908	-3.18564	4.83e-15	1.38e-13
Smp_146460	tegumental antigen	61.141	110.155	12.1273	0.110094	-3.18319	2.06e-11	3.49e-10
Smp_134350	thyrotropin releasing hormone receptor	4.66508	8.40313	0.927023	0.110319	-3.18025	0.134653	0.239605
Smp_077880	annexin	691.54	1244.66	138.417	0.111208	-3.16866	3.63e-32	3.88e-30
Smp_141570	TWiK family of potassium channels protein 7	23.8403	42.7944	4.88627	0.11418	-3.13061	1.17e-05	7.08e-05
Smp_145500	hypothetical protein	21.5631	38.7035	4.42276	0.114273	-3.12945	2.07e-05	0.000118222
Smp_045990	GTP binding protein Di Ras2	36.3149	65.1749	7.45499	0.114384	-3.12804	2.08e-08	2.06e-07
Smp_167370	copine 8	51.2067	91.8674	10.5461	0.114796	-3.12285	2.66e-08	2.59e-07
Smp_074560	hypothetical protein	537.437	962.752	112.122	0.11646	-3.10209	1.09e-30	1.05e-28
Smp_196750	cadherin	4.42612	7.92522	0.927023	0.116971	-3.09577	0.163307	0.278408
Smp_129810	hypothetical protein	32.2428	57.7266	6.75894	0.117085	-3.09437	7.99e-07	6e-06
Smp_022890	hypothetical protein	805.354	1441.26	169.443	0.117565	-3.08846	5.46e-30	4.85e-28
Smp_198890	hypothetical protein	433.874	776.446	91.3015	0.117589	-3.08817	3.14e-28	2.58e-26
Smp_196400	sphingosine phosphate lyase	155.869	278.713	33.0257	0.118494	-3.07712	5.79e-18	2.41e-16
Smp_166440	cadherin	24.1296	43.1419	5.11725	0.118614	-3.07565	0.000143415	0.000674812
Smp_198060	hypothetical protein	24.2134	43.2909	5.13587	0.118636	-3.07538	5.82e-05	0.000300644
Smp_129940	hypothetical protein	25.6594	45.8528	5.46605	0.119209	-3.06844	3.38e-06	2.25e-05
Smp_145580	Progesterone induced blocking factor	45.3248	80.9933	9.65627	0.119223	-3.06826	2.84e-08	2.76e-07
Smp_132660	guanine nucleotide exchange factor	11.7999	21.0498	2.55009	0.121146	-3.04518	0.0904613	0.174824
Smp_156190	hypothetical protein	4.27742	7.62782	0.927023	0.121532	-3.04059	0.185082	0.306375
Smp_160670	paired box protein pax 6	9.0843	16.1983	1.97031	0.121637	-3.03934	0.0109766	0.0299945
Smp_137750	calbindin 32	300.252	535.212	65.292	0.121993	-3.03513	1.82e-25	1.35e-23
Smp_167140	WNT	20.7685	37.0165	4.52041	0.122119	-3.03364	3.83e-05	0.000206863
Smp_174810	Extracellular superoxide dismutase (Cu Zn)	110.24	196.476	24.0051	0.122178	-3.03294	4.9e-16	1.64e-14
Smp_188010	phosphatase and actin regulator 3	36.1552	64.4292	7.88125	0.122324	-3.03122	4.31e-07	3.42e-06
Smp_092150	hypothetical protein	109.614	195.262	23.9663	0.122739	-3.02634	1.06e-13	2.43e-12
Smp_075380	hypothetical protein	33.0512	58.8614	7.24107	0.123019	-3.02305	4.99e-07	3.93e-06
Smp_142560	insulin gene enhancer protein ISL 1	60.3138	107.342	13.2853	0.123766	-3.01431	2.36e-09	2.78e-08
Smp_145230	T box transcription factor TBX3	29.9404	53.238	6.64267	0.124773	-3.00262	8.55e-06	5.3e-05
Smp_179200	hypothetical protein	99.6913	177.231	22.151	0.124984	-3.00019	2.01e-15	6.15e-14
Smp_147060	hypothetical protein	108.362	192.548	24.1757	0.125557	-2.99359	2.36e-15	7.12e-14
Smp_105370	cathepsin B peptidase (C01 family)	636.848	1131.31	142.387	0.125861	-2.9901	9.35e-31	9.03e-29
Smp_149270	hypothetical protein	144.718	257.027	32.4087	0.126091	-2.98747	9.33e-16	3.01e-14
Smp_131350	Ileal sodium:bile acid cotransporter	103.494	183.754	23.2346	0.126444	-2.98343	3.31e-13	7.22e-12
Smp_157790	nAChR subunit	69.3679	123.133	15.6029	0.126716	-2.98033	1.2e-09	1.48e-08
Smp_164460	hypothetical protein	2.05775	3.65198	0.463511	0.12692	-2.978	0.489787	0.640518
Smp_138980	hypothetical protein	11.3137	20.0774	2.55009	0.127013	-2.97695	0.00189892	0.00658826
Smp_151960	Rho GTPase activating protein 22	77.7243	137.857	17.5918	0.12761	-2.97019	9e-11	1.36e-09
Smp_179780	Sox3	2.03751	3.6115	0.463511	0.128343	-2.96192	0.496298	0.646585
Smp_173870	anosmin 1	66.6878	118.193	15.1827	0.128457	-2.96064	4.59e-10	6.11e-09
Smp_009630	homeobox protein SIX6	21.0661	37.325	4.80724	0.128794	-2.95686	3.09e-05	0.000170045
Smp_168600	aryl hydrocarbon receptor	46.2769	81.9891	10.5647	0.128855	-2.95618	1.85e-07	1.56e-06
Smp_130860	aromatic amino acid decarboxylase	18.8242	33.3419	4.30649	0.129162	-2.95275	0.000381832	0.00159852
Smp_059570	hypothetical protein	143.833	254.721	32.9451	0.129338	-2.95078	3.95e-15	1.15e-13
Smp_130870	ETS domain containing protein Elk 4	43.0957	76.2669	9.92449	0.130128	-2.94199	2.25e-07	1.87e-06
Smp_118240	hypothetical protein	71.3171	126.14	16.4942	0.130761	-2.93499	2.21e-10	3.08e-09
Smp_158720	protein kinase	76.4567	135.224	17.6895	0.130816	-2.93439	1.62e-10	2.33e-09
Smp_163160	short transient receptor potential channel 6	461.852	816.582	107.121	0.131183	-2.93035	1.76e-24	1.21e-22
Smp_127720	biogenic amine (dopamine) receptor	26.5891	46.999	6.17916	0.131474	-2.92715	3.1e-05	0.000170781
Smp_201340	annexin	1.9924	3.52129	0.463511	0.131631	-2.92543	0.516811	0.665465
Smp_135640	cadherin EGF LAG seven pass G type receptor 1	18.4275	32.5671	4.28787	0.131663	-2.92508	0.00112612	0.00416102
Smp_145040	hypothetical protein	267.256	472.25	62.2612	0.131839	-2.92315	9.81e-20	4.76e-18
Smp_177920	#N/A	12.0052	21.2108	2.79969	0.131994	-2.92146	0.00759802	0.0217866
Smp_141900	centrosomal protein of 290 kDa	322.224	569.131	75.317	0.132337	-2.91771	0.0167675	0.0431753
Smp_054170	hypothetical protein	643.34	1135.57	151.109	0.133068	-2.90976	2.13e-26	1.62e-24
Smp_131840	25 kDa integral membrane protein	5185.79	9150.71	1220.88	0.133419	-2.90596	5.08e-36	6.32e-34
Smp_150650	hypothetical protein	353.776	624.174	83.3782	0.133582	-2.90421	2.04e-24	1.39e-22
Smp_134820	5 hydroxytryptamine receptor 1B	16.3312	28.8009	3.8616	0.134079	-2.89884	0.000335814	0.00142994
Smp_144860	protein boule	34.2018	60.3145	8.08907	0.134115	-2.89846	0.0998162	0.189263
Smp_128290	hypothetical protein	30.1091	53.0933	7.1248	0.134194	-2.89761	8.18e-06	5.08e-05
Smp_062760	regulator of G protein signaling 3	160.95	283.795	38.1057	0.134272	-2.89677	1.35e-15	4.2e-14
Smp_133480	forkhead box protein L1	12.3157	21.7154	2.91596	0.134281	-2.89668	0.002478	0.00830202
Smp_201950	hypothetical protein	32.2457	56.824	7.66734	0.134931	-2.8897	1.09e-05	6.6e-05
Smp_131630	testis expressed protein 14	78.0227	137.471	18.5747	0.135118	-2.88771	4.32e-11	6.97e-10
Smp_149280	kinase D interacting substrate of 220 kDa	201.954	355.701	48.2069	0.135526	-2.88335	4.72e-17	1.79e-15
Smp_157420	#N/A	81.0972	142.828	19.3668	0.135596	-2.88261	1.66e-10	2.39e-09
Smp_167440	hypothetical protein	10.2635	18.0746	2.45245	0.135685	-2.88167	0.00441438	0.0137004
Smp_124760	hypothetical protein	2848.92	5012.09	685.754	0.13682	-2.86965	1.64e-30	1.53e-28
Smp_155960	serine:threonine protein kinase D1	56.8557	100.017	13.6945	0.136922	-2.86857	6.81e-09	7.41e-08
Smp_154850	GTPase activating Rap:Ran GAP domain	246.635	433.674	59.5964	0.137422	-2.86331	5.75e-19	2.63e-17
Smp_163200	hypothetical protein	11.5024	20.2236	2.78107	0.137516	-2.86233	0.0219602	0.0538
Smp_183620	hypothetical protein	1.91118	3.35884	0.463511	0.137997	-2.85729	0.550692	0.697957
Smp_042340	catenin delta 2	304.593	535.286	73.9003	0.138058	-2.85666	3.33e-20	1.68e-18
Smp_126970	WD repeat containing protein 96	176.142	309.525	42.7595	0.138146	-2.85574	1.43e-15	4.44e-14
Smp_174150	myeloid ecotropic viral integration site 1	151.041	265.409	36.6734	0.138177	-2.85541	1.2e-15	3.81e-14
Smp_105050	caprin 2	7.63583	13.4176	1.85405	0.13818	-2.85538	0.0716197	0.144298
Smp_061140	mechanosensory protein 2	47.1914	82.8911	11.4917	0.138636	-2.85062	5.07e-07	3.98e-06
Smp_062560	secreted frizzled protein	186.175	326.966	45.384	0.138804	-2.84888	4.86e-17	1.83e-15
Smp_158890	MEG 16	376.699	661.555	91.8441	0.138831	-2.8486	1.72e-23	1.13e-21
Smp_155980	hypothetical protein	77.7435	136.461	19.0257	0.139422	-2.84247	1.89e-10	2.67e-09
Smp_150240	secretory glycoprotein k5	3.78379	6.64056	0.927023	0.1396	-2.84063	0.482946	0.634844
Smp_212420	SH3 domain containing kinase binding protein 1	144.104	252.577	35.6301	0.141066	-2.82556	7.03e-15	1.94e-13
Smp_077980	neuroendocrine convertase 2	1130.78	1981.94	279.625	0.141086	-2.82535	6.22e-28	5.07e-26
Smp_162010	MAP:microtubule affinity regulating kinase 3	131.722	230.675	32.77	0.142062	-2.81541	7.88e-15	2.15e-13
Smp_188780	hypothetical protein	5.5444	9.69827	1.39053	0.14338	-2.80209	0.149294	0.259756
Smp_131290	hypothetical protein	63.9547	111.841	16.068	0.143667	-2.7992	8.57e-10	1.09e-08
Smp_160180	hypothetical protein	120.285	210.326	30.2446	0.143799	-2.79788	4.95e-14	1.21e-12
Smp_067500	neuron navigator 3	72.7826	127.259	18.3065	0.143853	-2.79734	2.29e-10	3.18e-09
Smp_171480	hypothetical protein	86.1003	150.533	21.6673	0.143937	-2.79649	3.73e-11	6.08e-10
Smp_144790	calmodulin	31.3769	54.8539	7.89988	0.144017	-2.79569	4.06e-06	2.65e-05
Smp_154700	hypothetical protein	11.5787	20.2414	2.91596	0.144059	-2.79527	0.0045512	0.0140767
Smp_009040	POU domain, class 4, transcription factor 2	61.8578	108.111	15.6045	0.144337	-2.79249	1.22e-09	1.51e-08
Smp_170820	ATP binding cassette subfamily B (MDR:TAP)	1640.06	2866.38	413.739	0.144342	-2.79244	2.09e-29	1.76e-27
Smp_174170	homeobox protein Meis1	105.983	185.218	26.7489	0.144419	-2.79167	9.59e-13	1.98e-11
Smp_015630	Glutamate-gated chloride channel subunit 2 isoform 1	160.316	280.158	40.4746	0.144471	-2.79115	3.29e-16	1.12e-14
Smp_149770	5 hydroxytryptamine receptor 1A	20.6155	36.0161	5.21489	0.144794	-2.78793	0.00124326	0.00454825
Smp_142190	#N/A	901.491	1574.54	228.444	0.145087	-2.78501	1.31e-27	1.05e-25
Smp_201250	annexin	38.9393	68.0084	9.87019	0.145132	-2.78456	5.23e-07	4.09e-06
Smp_159230	synaptic vesicle membrane protein VAT 1	918.355	1603.83	232.882	0.145204	-2.78385	6.42e-27	4.95e-25
Smp_099670	lipoprotein receptor	5.55158	9.69401	1.40916	0.145363	-2.78226	0.070308	0.142203
Smp_141940	hypothetical protein	114.093	199.202	28.9829	0.145495	-2.78096	2.13e-14	5.49e-13
Smp_194670	transcription factor coe3	11.3868	19.8763	2.89734	0.145768	-2.77825	0.0116619	0.0316251
Smp_058470	Innexin unc 7	71.7587	125.229	18.2879	0.146035	-2.77561	7.65e-10	9.81e-09
Smp_170050	hypothetical protein	49.5042	86.3385	12.6699	0.146747	-2.7686	7.68e-08	6.95e-07
Smp_123380	hypothetical protein	44.1091	76.9218	11.2964	0.146856	-2.76753	2.52e-06	1.73e-05
Smp_175410	zinc finger protein 398	7.68857	13.4068	1.97031	0.146963	-2.76647	0.0319372	0.0741548
Smp_051130	ergs ets transcription factor	49.0259	85.4812	12.5707	0.147058	-2.76555	2.69e-06	1.83e-05
Smp_046120	vesicular acetylcholine transporter	122.706	213.818	31.5934	0.147758	-2.75869	2e-14	5.18e-13
Smp_126190	Homeobox protein Hox A2	1.79637	3.12923	0.463511	0.148123	-2.75513	0.605755	0.746092
Smp_168630	hypothetical protein	366.492	638.414	94.5707	0.148134	-2.75503	3.72e-19	1.73e-17
Smp_124370	protein turtle	93.244	162.405	24.0826	0.148287	-2.75354	4.59e-11	7.36e-10
Smp_072500	hypothetical protein	12.996	22.6312	3.36085	0.148505	-2.75142	0.00881732	0.0247751
Smp_031680	nicotinic acetylcholine receptor	49.5661	86.3105	12.8218	0.148555	-2.75093	2.98e-07	2.43e-06
Smp_068500	hypothetical protein	2570.26	4475.6	664.923	0.148566	-2.75082	1.97e-28	1.63e-26
Smp_179940	Spindle assembly checkpoint component MAD1	29.9793	52.1936	7.76499	0.148773	-2.74882	4.47e-05	0.000237648
Smp_125610	hypothetical protein	35.0262	60.976	9.07649	0.148854	-2.74803	1.04e-05	6.33e-05
Smp_147390	glutamate (NMDA) receptor subunit epsilon 2	87.5642	152.418	22.7106	0.149002	-2.74659	3.81e-11	6.2e-10
Smp_162480	asparagine rich protein	72.8909	126.835	18.9467	0.14938	-2.74294	9.06e-10	1.14e-08
Smp_127020	ets variant gene 4	16.8755	29.3469	4.40414	0.150071	-2.73628	0.00146024	0.00522452
Smp_175790	phospholipid translocating ATPase	47.9102	83.2853	12.535	0.150507	-2.7321	9.15e-07	6.8e-06
Smp_142940	paired box protein pax	91.5732	159.182	23.9647	0.150549	-2.73169	2.54e-09	2.98e-08
Smp_157130	coiled coil domain containing protein 46	90.9298	158.05	23.8098	0.150647	-2.73075	2.35e-12	4.61e-11
Smp_213740	hypothetical protein	125.11	217.41	32.8102	0.150914	-2.7282	7.55e-12	1.38e-10
Smp_132710	hypothetical protein	82.1018	142.653	21.5511	0.151074	-2.72667	4.02e-10	5.38e-09
Smp_022760	hypothetical protein	49.1724	85.4253	12.9195	0.151237	-2.72512	3.83e-07	3.07e-06
Smp_152830	sodium calcium exchanger	494.254	858.135	130.373	0.151926	-2.71856	2.81e-21	1.58e-19
Smp_164020	phosphatase and actin regulator 3	82.7655	143.691	21.8395	0.151989	-2.71796	1.05e-11	1.9e-10
Smp_154820	hypothetical protein	40.1108	69.6197	10.6019	0.152283	-2.71517	1.33e-06	9.59e-06
Smp_151740	run and tbc1 domain containing protein	116.824	202.691	30.9578	0.152734	-2.71091	1.1e-12	2.26e-11
Smp_135990	hypothetical protein	12.6801	21.9993	3.36085	0.152771	-2.71056	0.0106083	0.0291171
Smp_136650	#N/A	105.412	182.88	27.9442	0.1528	-2.71028	5.37e-06	3.44e-05
Smp_191310	histone deacetylase 4	211.268	366.514	56.0216	0.15285	-2.70981	4.22e-16	1.42e-14
Smp_061500	hypothetical protein	1.74784	3.03218	0.463511	0.152864	-2.70968	0.63155	0.768914
Smp_020130	hypothetical protein	190.94	331.13	50.7493	0.153261	-2.70594	3.46e-14	8.56e-13
Smp_149330	cadherin egf lag seven pass	178.9	310.214	47.5853	0.153395	-2.70468	7.83e-15	2.15e-13
Smp_152580	MEG-5	601.059	1042.22	159.896	0.153418	-2.70446	6.71e-26	5.02e-24
Smp_173300	annexin	10.9535	18.991	2.91596	0.153544	-2.70327	0.00723198	0.0209397
Smp_173030	aminopeptidase A (M01 family)	344.497	597.07	91.9229	0.153957	-2.6994	6.98e-18	2.87e-16
Smp_130550	hypothetical protein	3.46886	6.01069	0.927023	0.154229	-2.69685	0.328348	0.476383
Smp_142290	hyperpolarization activated cyclic	41.4628	71.8416	11.0841	0.154285	-2.69633	6.36e-07	4.87e-06
Smp_046650	TWiK family of potassium channels protein 7	7.36849	12.7667	1.97031	0.154333	-2.69588	0.0420502	0.0928876
Smp_114520	hypothetical protein	5.26774	9.12632	1.40916	0.154406	-2.6952	0.087247	0.169501
Smp_047650	Ferritin-2 heavy chain	4402.26	7625.53	1178.99	0.15461	-2.69329	5.23e-27	4.1e-25
Smp_026920	GTP cyclohydrolase I	11.2481	19.4827	3.0136	0.154681	-2.69263	0.00587427	0.0175628
Smp_193530	#N/A	140.063	242.568	37.5586	0.154838	-2.69117	3.05e-14	7.62e-13
Smp_175980	mitochondrial sodium:hydrogen exchanger NHA2	1478.9	2561.01	396.793	0.154936	-2.69025	2.9e-25	2.11e-23
Smp_168640	hypothetical protein	48.4167	83.8349	12.9985	0.155049	-2.68921	1.07e-06	7.9e-06
Smp_042120	hypothetical protein	89.4191	154.796	24.0423	0.155316	-2.68672	1.2e-12	2.46e-11
Smp_154830	synaptonemal complex protein 2	56.785	98.2958	15.2743	0.155391	-2.68603	0.136335	0.241949
Smp_162740	hypothetical protein	3.51159	6.07753	0.945644	0.155597	-2.68412	0.214547	0.343934
Smp_139480	ephrin receptor	176.123	304.699	47.5481	0.156049	-2.67992	4.24e-14	1.04e-12
Smp_170500	family M13 unassigned peptidase (M13 family)	1.71639	2.96927	0.463511	0.156103	-2.67943	0.643959	0.779538
Smp_163550	hypothetical protein	121.633	210.357	32.9094	0.156446	-2.67626	1.85e-12	3.72e-11
Smp_164240	junctophilin 2	160.983	278.341	43.6245	0.15673	-2.67364	1.21e-12	2.47e-11
Smp_015920	beta 1,4 galactosyltransferase 4	3.84229	6.64128	1.04329	0.157092	-2.67032	0.112289	0.20734
Smp_150110	hypothetical protein	3.41259	5.89816	0.927023	0.157171	-2.66959	0.346719	0.495804
Smp_140980	mds1 and evi1 complex locus protein evi1	19.2413	33.2491	5.23351	0.157403	-2.66746	0.00146923	0.00525128
Smp_206190	complement C1q tumor necrosis factor	13.7978	23.8316	3.76395	0.15794	-2.66256	0.003388	0.0108957
Smp_160070	RING finger protein	133.294	230.183	36.4052	0.158158	-2.66056	2.84e-13	6.24e-12
Smp_150920	synaptotagmin	110.008	189.931	30.085	0.1584	-2.65836	1.45e-11	2.51e-10
Smp_174190	Tetraspanin 18 (Tspan 18)	95.3708	164.628	26.1133	0.15862	-2.65636	3.75e-10	5.05e-09
Smp_093210	FMRFamide activated amiloride sensitive sodium	292.526	504.949	80.1042	0.158638	-2.65619	1.26e-17	5.08e-16
Smp_144620	regulator of G protein signaling 3	151.044	260.686	41.4016	0.158818	-2.65455	2.1e-14	5.41e-13
Smp_152380	hypothetical protein	51.0941	88.1463	14.0418	0.159301	-2.65017	5.43e-07	4.23e-06
Smp_196810	dihydropyrimidinase related protein 3	382.357	659.615	105.098	0.159333	-2.64989	2.84e-20	1.44e-18
Smp_078490	Venom allergen-like (VAL) 14 protein	1.68374	2.90398	0.463511	0.159613	-2.64735	0.6646	0.797536
Smp_002350	asparagine rich protein	43.0389	74.2203	11.8576	0.159762	-2.64601	8.63e-06	5.34e-05
Smp_148670	voltage gated potassium channel	228.225	393.551	62.8998	0.159826	-2.64542	1.36e-14	3.59e-13
Smp_151260	adenine phosphoribosyltransferase	1.67814	2.89277	0.463511	0.160231	-2.64177	0.666874	0.7993
Smp_128250	hypothetical protein	228.177	393.268	63.086	0.160415	-2.64012	3e-16	1.02e-14
Smp_154790	DC STAMP domain containing protein 2	252.533	434.986	70.0805	0.16111	-2.63388	1.11e-15	3.53e-14
Smp_121960	leucine rich repeat containing protein 4	126.636	218.105	35.1666	0.161237	-2.63274	1.7e-12	3.41e-11
Smp_114565	Abd-A-like protein	22.1841	38.2076	6.16054	0.161238	-2.63273	0.00102928	0.00384897
Smp_167650	rho guanine nucleotide exchange factor 17	564.101	971.535	156.668	0.161258	-2.63256	4.69e-22	2.83e-20
Smp_056080	rhodopsin orphan GPCR	11.7445	20.2257	3.2632	0.161339	-2.63183	0.0198926	0.0496168
Smp_075350	hypothetical protein	292.16	503.025	81.2964	0.161615	-2.62936	1.14e-18	5.1e-17
Smp_136660	pro neuregulin 2	541.292	931.83	150.754	0.161782	-2.62787	8.89e-23	5.67e-21
Smp_162550	protocadherin alpha 7	424.058	729.775	118.342	0.162162	-2.62449	2.87e-18	1.23e-16
Smp_001980	barh 2 homeobox protein	9.96364	17.1462	2.78107	0.162197	-2.62418	0.0590269	0.122833
Smp_198260	serine:threonine protein kinase	5.38969	9.27258	1.5068	0.162501	-2.62148	0.0798419	0.157922
Smp_170740	hypothetical protein	16.1398	27.7592	4.52041	0.162843	-2.61844	0.260263	0.399081
Smp_150220	protein tyrosine phosphatase, receptor type, N	4074.12	7006.15	1142.09	0.163013	-2.61694	5.34e-27	4.15e-25
Smp_145110	hypothetical protein	539.598	927.85	151.346	0.163115	-2.61604	6.65e-23	4.26e-21
Smp_156420	pr domain zinc finger	865.32	1487.86	242.781	0.163175	-2.61551	2.89e-23	1.88e-21
Smp_004440	hypothetical protein	83.348	143.272	23.4237	0.163491	-2.61272	1.59e-09	1.92e-08
Smp_173630	hypothetical protein	52.6877	90.546	14.8294	0.163777	-2.61019	1.28e-07	1.12e-06
Smp_197680	transient receptor potential cation channel	290.622	499.205	82.0388	0.164339	-2.60525	1.85e-17	7.21e-16
Smp_125060	kinase suppressor of Ras (KSR)	18.7318	32.1743	5.28938	0.164397	-2.60474	0.000176761	0.000806533
Smp_201480	hypothetical protein	1.63984	2.81616	0.463511	0.16459	-2.60305	0.682684	0.810918
Smp_198960	hypothetical protein	385.795	662.42	109.169	0.164803	-2.60118	4.85e-18	2.03e-16
Smp_177310	hypothetical protein	43.6352	74.9105	12.3599	0.164995	-2.5995	8.22e-08	7.42e-07
Smp_180290	membrane associated guanylate kinase ww and pdz	210.117	360.699	59.5344	0.165053	-2.599	1.61e-14	4.2e-13
Smp_124190	scavenger receptor	52.4818	90.0925	14.8712	0.165066	-2.59889	9.93e-07	7.33e-06
Smp_153030	solute carrier family 35 member f4	75.3192	129.241	21.3976	0.165564	-2.59454	4.19e-08	3.95e-07
Smp_180870	carbonic anhydrase	30.8428	52.919	8.76649	0.165659	-2.59372	5.74e-06	3.66e-05
Smp_145210	protocadherin 1	397.536	681.975	113.098	0.165838	-2.59215	4.13e-18	1.75e-16
Smp_180840	hypothetical protein	11.834	20.2885	3.37947	0.166571	-2.58579	0.00905193	0.0253062
Smp_151310	netrin	194.551	333.502	55.5999	0.166715	-2.58454	7.96e-14	1.88e-12
Smp_196240	protocadherin 11	360.18	617.368	102.991	0.166823	-2.58361	4.19e-18	1.76e-16
Smp_076170	jouberin	21.6034	37.0277	6.17916	0.166879	-2.58312	0.000748247	0.00290848
Smp_147860	transient receptor potential ion channel A	90.2035	154.549	25.8576	0.167309	-2.57941	9.53e-10	1.2e-08
Smp_190050	rho guanine nucleotide exchange factor 17	19.4605	33.3402	5.58076	0.167388	-2.57873	0.00489785	0.0150135
Smp_210040	hypothetical protein	19.7933	33.8896	5.69703	0.168106	-2.57256	0.00214274	0.00730678
Smp_105360	neurogenic locus notch protein	93.7896	160.581	26.9985	0.16813	-2.57235	4.28e-10	5.7e-09
Smp_132540	protein slit	147.343	252.212	42.4742	0.168407	-2.56998	8.34e-13	1.73e-11
Smp_125350	BC026374 protein (S09 family)	50.4302	86.2449	14.6155	0.169465	-2.56094	8.19e-07	6.14e-06
Smp_043430	#N/A	41.0157	70.0993	11.932	0.170216	-2.55456	1.87e-06	1.31e-05
Smp_016230	protocadherin 17	47.8019	81.6969	13.9069	0.170226	-2.55448	9.05e-06	5.58e-05
Smp_140990	hypothetical protein	945.609	1616.04	275.181	0.170282	-2.554	1.04e-19	5.01e-18
Smp_158290	hypothetical protein	58.1258	99.3357	16.916	0.170291	-2.55393	3.71e-08	3.54e-07
Smp_118040	neuropeptide receptor	37.9777	64.89	11.0654	0.170526	-2.55194	8.95e-06	5.53e-05
Smp_192610	hypothetical protein	54.1403	92.4995	15.7811	0.170608	-2.55124	1.31e-07	1.14e-06
Smp_179030	hypothetical protein	34.1878	58.3908	9.9849	0.171001	-2.54792	0.000123218	0.000591814
Smp_179920	tetratricopeptide repeat protein 21b	116.293	198.615	33.9714	0.171041	-2.54759	1.38e-11	2.4e-10
Smp_048380	hypothetical protein	83.1052	141.933	24.2778	0.171052	-2.54749	3.16e-09	3.64e-08
Smp_130920	multiple C2 and transmembrane domain containing protein	694.66	1186.24	203.084	0.171201	-2.54624	2.55e-20	1.3e-18
Smp_151420	phospholipase D	725.936	1239.61	212.266	0.171237	-2.54593	6.37e-21	3.46e-19
Smp_180700	hypothetical protein	11.486	19.6112	3.36085	0.171374	-2.54478	0.0231159	0.0562872
Smp_093160	STARP antigen	281.15	479.955	82.3458	0.17157	-2.54313	1.67e-17	6.53e-16
Smp_068240	hypothetical protein	107.694	183.796	31.5918	0.171885	-2.54048	9.89e-11	1.49e-09
Smp_150180	octopamine receptor oamb	25.8622	44.136	7.58831	0.17193	-2.54011	0.000242608	0.0010678
Smp_171470	hypothetical protein	20.9953	35.8114	6.17916	0.172547	-2.53494	0.00106071	0.00395312
Smp_138510	hypothetical protein	1102.54	1880.55	324.52	0.172566	-2.53478	1.2e-22	7.51e-21
Smp_204720	SAM pointed domain containing ETS transcription	45.1622	77.0204	13.304	0.172733	-2.53339	3.03e-06	2.04e-05
Smp_142390	innexin unc 9	63.5112	108.271	18.7514	0.173189	-2.52958	7.38e-08	6.7e-07
Smp_147380	#N/A	24.3437	41.4836	7.20383	0.173655	-2.52571	0.000588526	0.00234444
Smp_122750	Crumbs complex protein	20.7933	35.4261	6.16054	0.173898	-2.52369	0.00230555	0.00780309
Smp_129730	hypothetical protein	3.18855	5.43146	0.945644	0.174105	-2.52197	0.200311	0.325624
Smp_139330	nicotinic acetylcholine receptor non alpha	178.864	304.579	53.149	0.1745	-2.5187	1.95e-13	4.33e-12
Smp_000170	kv channel interacting protein 2 (KChIP2)	27.7448	47.2425	8.24712	0.17457	-2.51812	0.000169956	0.000780857
Smp_141310	neurexin 2 alpha	64.8374	110.367	19.308	0.174944	-2.51504	2.89e-09	3.35e-08
Smp_140600	protein jagged 1	96.6997	164.589	28.8108	0.175047	-2.51419	2.42e-10	3.34e-09
Smp_163650	C terminal pdz ligand of neuronal nitric oxide	218.274	371.485	65.0624	0.175141	-2.51341	1.15e-14	3.1e-13
Smp_182620	carboxypeptidase N, polypeptide 1, 50kD	386.395	657.436	115.355	0.175462	-2.51077	2.08e-19	9.78e-18
Smp_171020	calsyntenin	2144.29	3648.14	640.439	0.175552	-2.51003	5.73e-22	3.43e-20
Smp_190530	hypothetical protein	6.59241	11.2145	1.97031	0.175693	-2.50887	0.0752677	0.150218
Smp_057530	subfamily S9B unassigned peptidase (S09 family)	949.842	1615.78	283.903	0.175706	-2.50876	4.85e-21	2.67e-19
Smp_123860	neurexin 2 alpha	366.663	623.696	109.63	0.175774	-2.5082	9.02e-18	3.68e-16
Smp_150310	hypothetical protein	12.8521	21.8612	3.84298	0.17579	-2.50808	0.00993755	0.0275345
Smp_077850	actin	619.314	1053.39	185.235	0.175846	-2.50761	1.14e-22	7.23e-21
Smp_144730	#N/A	8.13545	13.8371	2.43383	0.175891	-2.50724	0.0531606	0.112436
Smp_124610	hypothetical protein	574.28	976.49	172.07	0.176213	-2.50461	1.84e-18	8.18e-17
Smp_135470	carbonic anhydrase	29.1891	49.6304	8.74787	0.17626	-2.50422	3.57e-05	0.000194064
Smp_166190	nucleolysin TIA 1 p40	158.134	268.8	47.4691	0.176596	-2.50147	4.91e-12	9.12e-11
Smp_169880	hypothetical protein	22.9534	39.013	6.89383	0.176706	-2.50058	6.7e-05	0.00034182
Smp_194180	hypothetical protein	4.61864	7.84675	1.39053	0.177212	-2.49646	0.28021	0.42263
Smp_035650	dorsal root ganglia homeobox protein	40.2129	68.3171	12.1087	0.177243	-2.4962	5.41e-06	3.46e-05
Smp_201140	hypothetical protein	29.8676	50.7377	8.99747	0.177333	-2.49547	0.000102901	0.000504081
Smp_133570	hypothetical protein	145.316	246.792	43.84	0.17764	-2.49298	1.02e-11	1.83e-10
Smp_138550	cubilin	30.4001	51.6261	9.17414	0.177704	-2.49246	0.00014274	0.000671952
Smp_147830	cadherin	74.675	126.812	22.5385	0.177732	-2.49222	9.61e-08	8.55e-07
Smp_161420	hypothetical protein	298.279	506.484	90.0736	0.177841	-2.49134	9.86e-17	3.62e-15
Smp_174920	tryptophan hydroxylase	69.2226	117.528	20.917	0.177974	-2.49026	3.6e-08	3.44e-07
Smp_148300	protocadherin 17	52.996	89.9443	16.0478	0.178419	-2.48666	8e-06	4.99e-05
Smp_176510	RIMS binding protein 2	186.179	315.967	56.392	0.178475	-2.48621	3.14e-12	6.11e-11
Smp_162490	hypothetical protein	20.4535	34.7092	6.19778	0.178563	-2.48549	0.000733057	0.00285726
Smp_187090	hypothetical protein	20.0318	33.9822	6.08151	0.178962	-2.48228	0.00188045	0.00652645
Smp_001900	neural cell adhesion molecule l1 protein	26.4055	44.7777	8.0332	0.179402	-2.47873	0.000666962	0.0026181
Smp_124910	protein stoned B	1206.87	2046.47	367.276	0.179468	-2.4782	4.35e-15	1.26e-13
Smp_055240	cadherin	231.897	393.107	70.6865	0.179815	-2.47542	1.43e-14	3.77e-13
Smp_137980	rhodopsin orphan GPCR	23.9922	40.6458	7.33872	0.180553	-2.46951	0.000175242	0.000802179
Smp_012780	sterile alpha and tir motif containing protein	1323.63	2242.32	404.95	0.180594	-2.46918	2.6e-21	1.48e-19
Smp_128460	cation transporting atpase worm	89.0137	150.765	27.2622	0.180825	-2.46733	3.06e-10	4.17e-09
Smp_059400	biogenic amine receptor	6.09755	10.3224	1.87267	0.181417	-2.46262	0.104078	0.195296
Smp_070020	rhoptry associated membrane antigen	1197.38	2026.86	367.901	0.181513	-2.46186	2.74e-21	1.55e-19
Smp_136450	Potassium voltage gated channel protein eag	4.51717	7.64381	1.39053	0.181916	-2.45865	0.298026	0.442589
Smp_146710	hypothetical protein	14.3596	24.2964	4.42276	0.182033	-2.45773	0.00368513	0.0116962
Smp_159790	kinesin family A	406.193	687.073	125.313	0.182387	-2.45493	1.3e-15	4.06e-14
Smp_162810	dentin phosphoryn	71.0809	120.226	21.9356	0.182452	-2.45441	5.01e-08	4.67e-07
Smp_114180	hypothetical protein	42.1517	71.2863	13.0171	0.182603	-2.45321	1.43e-05	8.49e-05
Smp_129090	hypothetical protein	45.9798	77.7456	14.2139	0.182826	-2.45146	5.79e-07	4.47e-06
Smp_176920	neuronal RhoA GEF protein	227.257	384.201	70.313	0.183011	-2.45	1.57e-13	3.52e-12
Smp_046000	#N/A	229.118	387.223	71.0122	0.183388	-2.44703	2.13e-15	6.45e-14
Smp_201260	hypothetical protein	6.41556	10.8422	1.98893	0.183444	-2.44659	0.0360747	0.0822562
Smp_159450	anosmin 1	135.139	228.316	41.9612	0.183786	-2.44391	6.34e-11	9.82e-10
Smp_166970	neuroligin	16.9631	28.6555	5.27076	0.183935	-2.44273	0.00147664	0.00527023
Smp_138350	zinc finger protein basonuclin 2	27.254	46.0299	8.47809	0.184187	-2.44076	0.00135301	0.00488155
Smp_129830	protocadherin alpha 2	390.378	658.978	121.779	0.184799	-2.43597	2.37e-16	8.17e-15
Smp_121190	voltage gated potassium channel	316.928	534.958	98.8974	0.184869	-2.43542	3.66e-15	1.07e-13
Smp_201920	hypothetical protein	1.48206	2.50061	0.463511	0.18536	-2.4316	0.767864	0.872808
Smp_035210	multivalent antigen sj97 GAPDH	2732.21	4609.86	854.569	0.185379	-2.43145	2.49e-22	1.54e-20
Smp_194540	hypothetical protein	2.96292	4.99882	0.927023	0.185448	-2.43091	0.47361	0.625382
Smp_189830	hypothetical protein	34.8658	58.8197	10.9119	0.185515	-2.43039	0.000283146	0.00122614
Smp_124050	venom allergen-like (VAL) 6 protein	533.259	899.619	166.899	0.185522	-2.43034	1.67e-17	6.53e-16
Smp_204780	hypothetical protein	17.0873	28.8248	5.34978	0.185596	-2.42976	0.00290379	0.00952324
Smp_161280	hypothetical protein	3.32758	5.61188	1.04329	0.185908	-2.42734	0.177114	0.295547
Smp_121580	hypothetical protein	639.835	1078.94	200.725	0.186038	-2.42633	3.91e-20	1.95e-18
Smp_150060	tripartite motif containing protein 3	256.433	432.394	80.4716	0.186107	-2.4258	6.5e-15	1.82e-13
Smp_166770	hypothetical protein	18.2121	30.7086	5.71565	0.186125	-2.42566	0.00290169	0.00951988
Smp_126220	hypothetical protein	36.3972	61.3615	11.4329	0.18632	-2.42415	1.18e-06	8.58e-06
Smp_128710	g protein coupled receptor	36.3051	61.1959	11.4142	0.186519	-2.4226	2.78e-06	1.89e-05
Smp_129060	solute carrier family 17	573.601	966.541	180.66	0.186914	-2.41955	1.42e-17	5.64e-16
Smp_116670	von Willebrand factor A domain containing protein	1.47085	2.47818	0.463511	0.187037	-2.41861	0.773055	0.877232
Smp_143990	#N/A	167.291	281.723	52.8591	0.187628	-2.41405	1.87e-10	2.65e-09
Smp_009020	zinc finger protein	55.311	93.1093	17.5128	0.188089	-2.41052	1.8e-06	1.26e-05
Smp_123020	protein serine:threonine kinase	561.232	944.627	177.837	0.188262	-2.40919	1.03e-17	4.19e-16
Smp_142700	neuronal acetylcholine receptor subunit alpha 4	199.011	334.948	63.0751	0.188313	-2.40879	9.51e-14	2.2e-12
Smp_157240	cyclin dependent kinase 1	305.478	513.949	97.0076	0.18875	-2.40545	3.98e-15	1.16e-13
Smp_047020	#N/A	28.6292	48.1633	9.09512	0.188839	-2.40477	0.000204321	0.000915488
Smp_176310	nicotinic acetylcholine receptor subunit type	263.538	443.323	83.7534	0.188922	-2.40414	7.74e-15	2.13e-13
Smp_146260	calcium activated potassium channel subunit	39.3668	66.2219	12.5118	0.188938	-2.40402	4.55e-06	2.94e-05
Smp_123820	serine rich repeat protein 2	53.4007	89.825	16.9764	0.188994	-2.40359	1.3e-06	9.39e-06
Smp_003790	hypothetical protein	7.28998	12.2624	2.31756	0.188997	-2.40356	0.164876	0.280202
Smp_170270	hypothetical protein	40.7474	68.538	12.9567	0.189044	-2.4032	8.66e-06	5.36e-05
Smp_172640	guanine nucleotide binding protein G(s) subunit	28.5143	47.9334	9.09512	0.189745	-2.39787	0.000225439	0.000999751
Smp_158990	neuronal calcium sensor	27.4192	46.0905	8.74787	0.189798	-2.39747	0.000106176	0.000518731
Smp_142160	hypothetical protein	364.884	613.341	116.428	0.189825	-2.39726	8.44e-20	4.13e-18
Smp_041280	CUGBP Elav family	279.708	470.157	89.2597	0.189851	-2.39706	3.34e-14	8.29e-13
Smp_133080	hypothetical protein	12.0909	20.3202	3.8616	0.190038	-2.39564	0.00778589	0.0222675
Smp_121230	hypothetical protein	19.6357	32.9946	6.27681	0.190238	-2.39413	0.00508716	0.0154983
Smp_175020	hypothetical protein	48.606	81.6447	15.5672	0.19067	-2.39085	3.84e-06	2.52e-05
Smp_124620	hypothetical protein	127.454	214.063	40.845	0.190808	-2.38981	2.94e-10	4.01e-09
Smp_149600	gamma aminobutyric acid receptor subunit	35.9187	60.3084	11.5289	0.191166	-2.3871	5.51e-05	0.000286898
Smp_196090	kinase D interacting substrate of 220 kDa	766.851	1287.48	246.22	0.191242	-2.38653	8.59e-18	3.52e-16
Smp_079280	hypothetical protein	1.44038	2.41725	0.463511	0.191752	-2.38269	0.795738	0.893264
Smp_160170	hypothetical protein	84.48	141.768	27.1922	0.191808	-2.38226	1.89e-07	1.59e-06
Smp_092460	Dihydropyrimidinase protein 3	376.861	632.403	121.318	0.191837	-2.38205	1.25e-16	4.52e-15
Smp_133650	hypothetical protein	63.3681	106.325	20.4117	0.191975	-2.38101	4.55e-08	4.26e-07
Smp_153210	rhodopsin orphan GPCR	11.1405	18.6876	3.59338	0.192287	-2.37866	0.00641195	0.0189089
Smp_158880	hypothetical protein	34.8885	58.5163	11.2607	0.192437	-2.37754	4.91e-05	0.00025788
Smp_193630	endoglycoceramidase	1.43478	2.40604	0.463511	0.192645	-2.37598	0.798368	0.895104
Smp_198120	tripartite motif containing protein 3	89.2487	149.662	28.8355	0.192671	-2.37579	2.71e-09	3.16e-08
Smp_155320	hypothetical protein	198.764	333.308	64.2209	0.192677	-2.37574	6.4e-13	1.35e-11
Smp_172600	hedgehog	72.9348	122.271	23.5989	0.193005	-2.37329	2.13e-06	1.48e-05
Smp_004710	hypothetical protein	959.22	1607.46	310.981	0.193461	-2.36988	2.71e-22	1.66e-20
Smp_131600	cadherin	285.377	478.133	92.6206	0.193713	-2.36801	6.52e-14	1.56e-12
Smp_160590	hypothetical protein	127.038	212.81	41.2652	0.193906	-2.36657	6.51e-08	5.97e-07
Smp_123350	galanin receptor type 2	171.584	287.302	55.8651	0.194447	-2.36255	1.06e-12	2.18e-11
Smp_173860	TRAF3 interacting protein 1	32.2499	53.9955	10.5043	0.19454	-2.36186	0.00010565	0.000516415
Smp_000050	transient receptor potential cation channel	318.807	533.306	104.309	0.19559	-2.3541	1.08e-14	2.93e-13
Smp_196990	protocadherin 11	51.5109	86.143	16.8787	0.195938	-2.35153	3.33e-06	2.23e-05
Smp_135820	defective proboscis extension response	66.4437	111.104	21.7836	0.196065	-2.35059	1.28e-07	1.11e-06
Smp_080860	#N/A	109.214	182.567	35.8611	0.196427	-2.34793	5.04e-09	5.63e-08
Smp_155600	protocadherin 11	37.1857	62.1464	12.225	0.196713	-2.34584	1.55e-05	9.12e-05
Smp_050220	complexin	789.686	1319.61	259.757	0.196843	-2.34488	5.93e-20	2.93e-18
Smp_149590	gamma aminobutyric acid receptor subunit	94.5561	157.984	31.1283	0.197035	-2.34348	8.37e-09	8.96e-08
Smp_148200	junctophilin 2	119.015	198.845	39.1847	0.197061	-2.34328	5.99e-09	6.59e-08
Smp_121780	myosin light chain kinase, smooth muscle	389.958	651.513	128.403	0.197084	-2.34312	4.7e-15	1.35e-13
Smp_126060	hypothetical protein	9.85207	16.4596	3.24458	0.197124	-2.34282	0.108556	0.201871
Smp_147430	Glutamate receptor, ionotropic kainate 2	374.65	625.905	123.394	0.197145	-2.34267	1.15e-14	3.09e-13
Smp_176110	hypothetical protein	405.371	677.073	133.669	0.197422	-2.34065	8.29e-16	2.69e-14
Smp_135230	Tyrosine DeCarboxylase family member (tdc 1)	11.3007	18.8746	3.72671	0.197446	-2.34047	0.0503781	0.10772
Smp_082250	cytosolic carboxypeptidase 6	74.2985	124.094	24.5027	0.197452	-2.34042	5.36e-07	4.18e-06
Smp_139170	hypothetical protein	5.73416	9.57703	1.89129	0.197482	-2.34021	0.0636514	0.130949
Smp_129230	trypsin-like serine protease	409.969	684.611	135.327	0.19767	-2.33883	1.16e-17	4.71e-16
Smp_132270	poly(rC) binding protein 3	1642.02	2740.75	543.294	0.198228	-2.33477	8.14e-20	4.01e-18
Smp_124990	ras protein family 2 like	167.848	280.136	55.5597	0.198331	-2.33401	4.32e-12	8.17e-11
Smp_020070	hypothetical protein	6441.35	10750.4	2132.32	0.198348	-2.33389	1.1e-21	6.53e-20
Smp_179900	#N/A	210.117	350.573	69.6603	0.198704	-2.33131	5.77e-12	1.06e-10
Smp_156890	hypothetical protein	70.0716	116.909	23.2346	0.198741	-2.33104	4.07e-07	3.25e-06
Smp_142880	protein tag d	380.332	634.071	126.593	0.199652	-2.32444	1.53e-15	4.74e-14
Smp_026230	hypothetical protein	1736.58	2894.69	578.481	0.199842	-2.32307	1.31e-22	8.13e-21
Smp_059530	tetraspanin	5755.78	9592.5	1919.06	0.200058	-2.32151	4.84e-24	3.28e-22
Smp_137140	nk homeobox protein	12.1652	20.2735	4.0569	0.200109	-2.32114	0.00748053	0.0215117
Smp_140520	ankyrin repeat domain containing protein 50	1179.89	1965.78	393.991	0.200424	-2.31887	3.76e-18	1.6e-16
Smp_126290	hypothetical protein	224.886	374.649	75.1218	0.200512	-2.31824	4.15e-13	8.99e-12
Smp_140590	hypothetical protein	2180.71	3632.79	728.634	0.200571	-2.31781	2.02e-19	9.59e-18
Smp_134340	hypothetical protein	12.8734	21.4402	4.30649	0.20086	-2.31573	0.0193099	0.0484183
Smp_141670	hypothetical protein	2.82597	4.7063	0.945644	0.200931	-2.31523	0.270259	0.410799
Smp_167400	transcription factor sum 1	192.62	320.78	64.4595	0.200946	-2.31512	1.48e-12	3e-11
Smp_158170	hypothetical protein	72.8056	121.242	24.3694	0.200998	-2.31475	2.34e-07	1.94e-06
Smp_181160	tubulin polyglutamylase ttll4	347.7	578.882	116.519	0.201283	-2.3127	3.9e-12	7.44e-11
Smp_150520	high affinity choline transporter 1	90.2017	150.121	30.2819	0.201716	-2.3096	2.09e-09	2.48e-08
Smp_039300	E3 ubiquitin protein ligase TRIM56	987.187	1642.74	331.634	0.201878	-2.30844	8.58e-19	3.86e-17
Smp_153910	amiloride sensitive cation channel 4 A	99.3764	165.305	33.4474	0.202337	-2.30517	1.47e-09	1.79e-08
Smp_035260	epidermal growth factor receptor kinase	2799.89	4654.93	944.857	0.20298	-2.30059	5.8e-21	3.17e-19
Smp_117170	innexin	32.314	53.7162	10.9119	0.20314	-2.29945	0.00097389	0.0036736
Smp_137170	plasma membrane calcium transporting ATPase	2202.18	3660.15	744.203	0.203326	-2.29814	1.79e-16	6.31e-15
Smp_125940	hypothetical protein	208.34	346.113	70.5673	0.203885	-2.29417	1.56e-13	3.52e-12
Smp_180710	hypothetical protein	22.1129	36.7351	7.49067	0.20391	-2.29399	0.00220028	0.00747779
Smp_175510	hypothetical protein	456.691	758.677	154.705	0.203914	-2.29397	5.49e-15	1.55e-13
Smp_214150	hypothetical protein	48.6892	80.8841	16.4942	0.203924	-2.29389	1.19e-05	7.15e-05
Smp_180810	Papilin	3692.98	6133.47	1252.49	0.204205	-2.29191	1.8e-19	8.56e-18
Smp_124930	neuropilin (nrp) and tolloid (tll)	233.648	387.936	79.3599	0.20457	-2.28934	2.23e-12	4.41e-11
Smp_145200	homeobox protein engrailed-like SMOX-2	25.4522	42.2542	8.65023	0.204719	-2.28828	0.000340158	0.00144384
Smp_174610	beadex:dLMO protein	18.7522	31.13	6.37445	0.204769	-2.28793	0.00418352	0.0130532
Smp_142870	hypothetical protein	87.0335	144.466	29.6013	0.204902	-2.28699	6.9e-07	5.25e-06
Smp_147260	RAS, family 10, member B like	187.699	311.494	63.9044	0.205154	-2.28522	3.83e-12	7.32e-11
Smp_158870	protocadherin 11	72.3629	120.088	24.6376	0.205163	-2.28516	4.52e-07	3.57e-06
Smp_200520	hypothetical protein	55.8606	92.7017	19.0196	0.20517	-2.28511	2.03e-05	0.000116271
Smp_068510	neuronal calcium sensor	350.606	581.829	119.384	0.205187	-2.28499	8.31e-15	2.26e-13
Smp_161270	hypothetical protein	3.06278	5.08227	1.04329	0.20528	-2.28433	0.224389	0.356663
Smp_126250	tetratricopeptide repeat protein 21b	21.4983	35.6579	7.33872	0.205809	-2.28062	0.000875156	0.00333916
Smp_159020	hypothetical protein	30.9297	51.2946	10.5647	0.205961	-2.27956	0.000689041	0.00269732
Smp_134430	#N/A	962.412	1595.61	329.213	0.206324	-2.27702	2.01e-16	7.05e-15
Smp_126360	hypothetical protein	53.4324	88.5769	18.2879	0.206463	-2.27604	4.35e-06	2.82e-05
Smp_156800	hypothetical protein	28.0703	46.5029	9.63765	0.207248	-2.27057	0.000952997	0.00360985
Smp_165890	rab6 interacting protein 2:elks:erc:cast	103.414	171.316	35.5123	0.207291	-2.27027	1.15e-07	1.01e-06
Smp_070640	unc 112 protein	893.205	1479.66	306.75	0.207311	-2.27013	4.01e-16	1.35e-14
Smp_179700	hypothetical protein	13.9413	23.094	4.78862	0.207354	-2.26983	0.0103722	0.0285559
Smp_188580	hypothetical protein	290.412	480.989	99.8352	0.207562	-2.26839	1.31e-14	3.48e-13
Smp_198360	ankyrin repeat and death domain containing protein	210.343	348.334	72.3533	0.207713	-2.26734	1.14e-12	2.34e-11
Smp_145970	suppressor of hairless protein	276.504	457.803	95.2063	0.207964	-2.2656	1.01e-11	1.82e-10
Smp_131010	protocadherin gamma a10	96.9616	160.532	33.3916	0.208006	-2.2653	1.53e-08	1.55e-07
Smp_156510	PDZ and LIM domain protein 7	662.508	1096.71	228.304	0.208172	-2.26415	1.8e-15	5.56e-14
Smp_085540	myosin heavy chain	33167.1	54875.8	11458.3	0.208805	-2.25977	1.21e-10	1.8e-09
Smp_155810	protocadherin 11	277.79	459.561	96.0186	0.208936	-2.25887	9.05e-13	1.88e-11
Smp_133580	hypothetical protein	396.9	656.075	137.724	0.209921	-2.25208	2.86e-14	7.16e-13
Smp_137490	PDZ domain protein	41.2249	68.1397	14.31	0.21001	-2.25147	0.00012151	0.000584739
Smp_154670	glycosyltransferase 14 family member	989.391	1635.33	343.454	0.210021	-2.25139	1.16e-20	6.05e-19
Smp_174540	family M1 non peptidase ue (M01 family)	467.369	772.426	162.312	0.210133	-2.25063	1.32e-14	3.51e-13
Smp_180570	nicotinic acetylcholine receptor	51.5839	85.2473	17.9205	0.210217	-2.25005	6.58e-05	0.000336287
Smp_134380	hypothetical protein	28.8803	47.7199	10.0408	0.21041	-2.24872	0.000363854	0.00153225
Smp_129000	hypothetical protein	123.987	204.834	43.1394	0.210607	-2.24738	1.54e-09	1.87e-08
Smp_035220	kinesin protein kif3b	94.4409	156.016	32.8661	0.210659	-2.24702	8.55e-08	7.68e-07
Smp_124740	hypothetical protein	134.951	222.937	46.9653	0.210666	-2.24697	1.21e-10	1.8e-09
Smp_162520	protocadherin fat 4	616.98	1019.09	214.866	0.21084	-2.24578	7.94e-15	2.16e-13
Smp_125210	Aquaporin 9 (AQP 9) (Small solute channel 1)	50.1221	82.7857	17.4585	0.210888	-2.24545	6.17e-06	3.92e-05
Smp_155950	serine:threonine protein kinase D1	82.8363	136.787	28.8853	0.211169	-2.24353	7.14e-09	7.72e-08
Smp_181250	Down syndrome cell adhesion molecule	45.4558	75.0575	15.8541	0.211225	-2.24315	1.8e-05	0.000104308
Smp_008710	leucine rich repeat containing protein	501.728	828.423	175.033	0.211284	-2.24274	2.07e-15	6.33e-14
Smp_037960	neuronal acetylcholine receptor subunit alpha 4	460.565	760.413	160.717	0.211355	-2.24226	3.06e-15	9.08e-14
Smp_157860	hypothetical protein	160.96	265.742	56.1781	0.211401	-2.24194	1.65e-08	1.67e-07
Smp_070630	#N/A	226.706	374.254	79.1585	0.21151	-2.2412	9.67e-12	1.75e-10
Smp_021920	paramyosin	5366.29	8858.5	1874.08	0.211557	-2.24088	1.95e-18	8.49e-17
Smp_145540	muscarinic acetylcholine receptor	378.837	625.294	132.38	0.211709	-2.23984	6.65e-14	1.59e-12
Smp_175720	E3 ubiquitin protein ligase TRIM9	275.934	455.39	96.4776	0.211857	-2.23884	4.45e-13	9.6e-12
Smp_103140	alpha tubulin	299.801	494.588	105.015	0.212328	-2.23564	1.33e-14	3.53e-13
Smp_078230	cGMP dependent protein kinase, isozyme 2 forms	181.747	299.799	63.6951	0.21246	-2.23474	1.31e-10	1.92e-09
Smp_177340	#N/A	17.6282	29.0773	6.17916	0.212508	-2.23441	0.00786263	0.0224418
Smp_172550	hypothetical protein	4.29836	7.08992	1.5068	0.212527	-2.23428	0.187572	0.309518
Smp_154990	mechanosensory protein 2	9.68769	15.9773	3.39809	0.212683	-2.23323	0.0188137	0.0473531
Smp_153780	Glutamate receptor, ionotropic kainate 3	677.481	1117.06	237.906	0.212976	-2.23123	3.09e-15	9.11e-14
Smp_133490	mitogen activated protein kinase 15	97.756	161.175	34.3372	0.213044	-2.23078	1.82e-08	1.83e-07
Smp_148310	hypothetical protein	19.1317	31.5416	6.7217	0.213105	-2.23036	0.01107	0.0302012
Smp_137280	coiled coil domain containing protein 87	9.55546	15.7501	3.36085	0.213386	-2.22846	0.077596	0.153995
Smp_157430	#N/A	53.9172	88.8505	18.9839	0.213661	-2.2266	2.04e-06	1.42e-05
Smp_147670	Receptor kinase I-interacting protein SIP	455.628	750.709	160.548	0.213862	-2.22525	1.38e-15	4.29e-14
Smp_214190	calpain	6087.1	10026.1	2148.11	0.214252	-2.22262	9.66e-21	5.09e-19
Smp_124520	hypothetical protein	1597.26	2629.93	564.584	0.214676	-2.21977	1.96e-17	7.62e-16
Smp_137180	hypothetical protein	69.4652	114.307	24.6235	0.215416	-2.2148	1.86e-05	0.000107565
Smp_170760	bromodomain adjacent to zinc finger domain	545.753	898.016	193.49	0.215464	-2.21448	6.1e-15	1.71e-13
Smp_017350	hypothetical protein	233.157	383.52	82.7942	0.21588	-2.2117	2.79e-14	7.03e-13
Smp_167190	fibrillin 1	210.606	346.424	74.7871	0.215883	-2.21168	4.32e-12	8.17e-11
Smp_016600	solute carrier family 1	959.85	1578.53	341.168	0.21613	-2.21003	3.65e-17	1.39e-15
Smp_059170	troponin i	496.372	816.143	176.6	0.216384	-2.20833	6.95e-15	1.93e-13
Smp_189290	hypothetical protein	1.30191	2.1403	0.463511	0.216563	-2.20714	0.881427	0.957365
Smp_134450	hypothetical protein	56.5938	93.027	20.1605	0.216717	-2.20612	5.36e-06	3.43e-05
Smp_163020	doublecortin domain containing protein 2	1.30066	2.13781	0.463511	0.216816	-2.20546	0.882052	0.957934
Smp_169360	kinesin protein kif26a	343.393	564.141	122.645	0.217401	-2.20157	8.42e-09	8.99e-08
Smp_046640	twik family of potassium channels	85.108	139.765	30.4509	0.217872	-2.19845	6.1e-07	4.69e-06
Smp_077860	actin	62.6812	102.901	22.461	0.218278	-2.19576	7.17e-07	5.42e-06
Smp_132220	G protein coupled receptor fragment	14.8738	24.4165	5.33116	0.218342	-2.19534	0.0208347	0.0515144
Smp_166920	PDZ and LIM domain protein Zasp	570.7	936.782	204.617	0.218425	-2.19479	4.46e-15	1.29e-13
Smp_193050	hypothetical protein	104.248	171.089	37.4067	0.218639	-2.19338	3.21e-09	3.69e-08
Smp_017240	#N/A	6.56179	10.7688	2.3548	0.218669	-2.19318	0.0785906	0.155725
Smp_129220	hypothetical protein	165.817	272.097	59.5376	0.21881	-2.19225	4.07e-11	6.59e-10
Smp_146720	tissue type plasminogen activator	7184.09	11787.5	2580.71	0.218937	-2.19141	3.44e-18	1.47e-16
Smp_167790	hypothetical protein	86.1247	141.254	30.995	0.219427	-2.18819	4.62e-08	4.32e-07
Smp_002920	TLC domain containing protein 2	361.092	592.14	130.043	0.219615	-2.18695	7.59e-17	2.81e-15
Smp_073270	neuroendocrine protein 7b2	2307.36	3783.45	831.262	0.21971	-2.18633	1.1e-19	5.28e-18
Smp_176390	cadherin	187.593	307.557	67.6296	0.219893	-2.18513	2.36e-10	3.27e-09
Smp_118100	#N/A	240.505	394.304	86.7066	0.219898	-2.18509	1.89e-12	3.77e-11
Smp_048040	vesicular glutamate transporter 2	18.0505	29.5932	6.50778	0.219908	-2.18503	0.0294594	0.0693732
Smp_056060	rhodopsin orphan GPCR	55.0063	90.1389	19.8737	0.220479	-2.18129	1.03e-05	6.31e-05
Smp_083220	protocadherin gamma	217.29	355.903	78.6764	0.221061	-2.17748	7.5e-11	1.15e-09
Smp_180500	phospholipid scramblase	134.34	220.018	48.6629	0.221177	-2.17673	4.17e-11	6.75e-10
Smp_156500	rap guanine nucleotide exchange factor 1	593.484	971.83	215.139	0.221375	-2.17543	3.57e-16	1.21e-14
Smp_136620	hypothetical protein	639.453	1047.07	231.838	0.221416	-2.17517	1.92e-18	8.41e-17
Smp_041970	SPFH domain : Band 7 family protein	9.04836	14.8149	3.28182	0.221522	-2.17448	0.0605709	0.125468
Smp_187390	hypothetical protein	131.199	214.811	47.5869	0.221529	-2.17443	1.32e-09	1.61e-08
Smp_149290	kinase D interacting substrate of 220 kDa	16.7652	27.4488	6.08151	0.221558	-2.17424	0.0131696	0.0350824
Smp_130930	multiple C2 and transmembrane domain containing protein	225.257	368.714	81.8002	0.221853	-2.17233	3.31e-11	5.45e-10
Smp_043260	Histamine-responsive G-protein coupled receptor	35.9222	58.79	13.0544	0.222051	-2.17104	0.000110824	0.000538529
Smp_023470	kynureninase	33.8405	55.3831	12.2979	0.222052	-2.17103	0.000174105	0.000797708
Smp_176940	cationic amino acid transporter	598.466	979.376	217.555	0.222137	-2.17048	2.73e-16	9.36e-15
Smp_133100	leucine rich repeat and IQ domain containing protein	29.1545	47.6884	10.6205	0.222707	-2.16678	0.000315346	0.0013503
Smp_034550	alpha actinin	1355.29	2216.82	493.757	0.222732	-2.16662	6.49e-17	2.42e-15
Smp_201130	hypothetical protein	169.947	277.966	61.928	0.22279	-2.16625	1.24e-10	1.84e-09
Smp_153170	striated muscle specific	1652.74	2702.55	602.927	0.223096	-2.16426	6.54e-10	8.49e-09
Smp_139940	POU domain, class 6, transcription factor 2	2.59164	4.23764	0.945644	0.223154	-2.16389	0.328808	0.476702
Smp_154350	hypothetical protein	372.077	608.284	135.87	0.223366	-2.16252	4.43e-13	9.59e-12
Smp_134570	hypothetical protein	1162.82	1900.92	424.718	0.223427	-2.16212	1.33e-11	2.32e-10
Smp_007690	tyrosine 3 monooxygenase	27.7542	45.3514	10.157	0.223963	-2.15867	0.00038107	0.001596
Smp_146420	Spindle assembly checkpoint component MAD1	96.0243	156.882	35.1666	0.22416	-2.1574	8.16e-08	7.37e-07
Smp_162760	homeobox protein prospero:prox 1:ceh 26	67.2834	109.925	24.6421	0.224173	-2.15732	2.88e-05	0.000159755
Smp_151800	hypothetical protein	30.6684	50.1007	11.236	0.224268	-2.1567	0.000803386	0.003101
Smp_194330	synaptotagmin	8.22361	13.4336	3.0136	0.224333	-2.15628	0.0513848	0.109425
Smp_172150	ATP dependent RNA helicase YTHDC2	61.0405	99.699	22.382	0.224496	-2.15524	0.0318726	0.0740913
Smp_161600	sox transcription factor	29.8232	48.6973	10.9492	0.224841	-2.15302	0.00120921	0.00443185
Smp_000300	WD repeat containing protein 19	537.511	877.291	197.731	0.225388	-2.14951	3.67e-13	7.96e-12
Smp_146640	like glycosyltransferase	76.8922	125.493	28.2914	0.225442	-2.14917	1.42e-06	1.02e-05
Smp_131370	hypothetical protein	32.7976	53.5222	12.073	0.225571	-2.14835	4.68e-05	0.000247027
Smp_145410	STARP antigen	600.076	979.245	220.907	0.225589	-2.14823	3.07e-15	9.08e-14
Smp_196450	TNF receptor associated factor 3	36.4008	59.4	13.4016	0.225616	-2.14806	0.00025209	0.00110562
Smp_198620	multiple pdz domain protein	51.0586	83.3055	18.8118	0.225817	-2.14677	5.7e-05	0.000296457
Smp_161180	hypothetical protein	23.4049	38.1783	8.6316	0.226087	-2.14505	0.0020569	0.00704303
Smp_124210	ephrin type A receptor 4 A	52.8315	86.1723	19.4908	0.226184	-2.14443	1.96e-06	1.37e-05
Smp_180270	hypothetical protein	28.6852	46.787	10.5833	0.226202	-2.14432	0.00129571	0.00470881
Smp_047460	astacin protein	480.629	783.916	177.341	0.226225	-2.14417	1.12e-14	3.01e-13
Smp_150870	leucine rich repeat containing protein 27	76.9808	125.554	28.4077	0.226259	-2.14396	8.88e-07	6.62e-06
Smp_127220	hypothetical protein	68.7636	112.132	25.3956	0.22648	-2.14254	2.89e-07	2.36e-06
Smp_127240	homeobox protein SIX1	56.8766	92.7432	21.0101	0.226541	-2.14216	6.13e-07	4.71e-06
Smp_148580	supervillin	152.04	247.865	56.2154	0.226798	-2.14052	1.48e-08	1.5e-07
Smp_147110	fibronectin type 3 and ankyrin repeat domains	64.5335	105.142	23.9245	0.227544	-2.13578	2.51e-06	1.72e-05
Smp_138630	hypothetical protein	385.318	627.755	142.88	0.227605	-2.1354	7.78e-06	4.87e-05
Smp_176950	hypothetical protein	24.5347	39.9557	9.11374	0.228096	-2.13229	0.00112346	0.00415276
Smp_010820	peptidyl-alpha-hydroxyglycine alpha-amidating lyase	467.386	761.04	173.732	0.228283	-2.13111	5.04e-15	1.43e-13
Smp_179490	hypothetical protein	1959.59	3190.58	728.596	0.228359	-2.13063	5.04e-18	2.11e-16
Smp_166620	#N/A	320.995	522.572	119.418	0.228519	-2.12961	6.7e-12	1.23e-10
Smp_156030	hypothetical protein	25.1089	40.8731	9.34471	0.228628	-2.12893	0.0043206	0.0134387
Smp_155450	SH3 and multiple ankyrin repeat domains protein	267.702	435.716	99.6879	0.228791	-2.1279	2.42e-10	3.34e-09
Smp_204300	hypothetical protein	158.752	258.369	59.136	0.228882	-2.12732	5.88e-11	9.17e-10
Smp_203310	hypothetical protein	57.2751	93.2115	21.3387	0.228928	-2.12703	2.44e-06	1.68e-05
Smp_069240	potassium voltage gated channel protein Shaker	613.156	997.813	228.498	0.228999	-2.12658	1.23e-15	3.89e-14
Smp_173850	TRAF3 interacting protein 1	27.8728	45.3576	10.388	0.229025	-2.12642	0.00184618	0.00642527
Smp_163090	voltage gated potassium channel	77.7138	126.439	28.989	0.229273	-2.12486	5.94e-08	5.47e-07
Smp_036660	centrosomal protein of 290 kDa	39.7337	64.6193	14.848	0.229777	-2.1217	0.00297431	0.00972247
Smp_137520	threonine dehydratase:deaminase	26.7065	43.4282	9.9849	0.229918	-2.12081	0.00542188	0.0163975
Smp_114290	PI3kinase	54.1166	87.9936	20.2396	0.230012	-2.12022	2.61e-05	0.00014629
Smp_017730	200-kDa GPI-anchored surface glycoprotein	8756.82	14237.7	3275.99	0.230093	-2.11971	4.95e-15	1.41e-13
Smp_035120	ankyrin 2,3:unc44	15.1589	24.6393	5.6784	0.230461	-2.1174	0.0493218	0.105879
Smp_168670	cGMP dependent protein kinase 1	142.565	231.634	53.4963	0.230951	-2.11434	9.91e-09	1.04e-07
Smp_088920	serine:threonine protein kinase	50.8661	82.6336	19.0986	0.231124	-2.11326	6.12e-05	0.000315011
Smp_180280	hypothetical protein	21.1749	34.3957	7.95418	0.231255	-2.11244	0.00672247	0.0196787
Smp_140470	zinc finger B box domain containing protein 1	76.564	124.354	28.7735	0.231383	-2.11164	1.61e-06	1.14e-05
Smp_082690	neuroligin	11.4576	18.6087	4.30649	0.231424	-2.11139	0.047019	0.101806
Smp_000160	matrix remodeling associated protein 5	253.664	411.95	95.3785	0.231529	-2.11073	4.89e-11	7.77e-10
Smp_126050	protocadherin fat 4	289.577	470.236	108.918	0.231624	-2.11014	9.57e-11	1.44e-09
Smp_170620	rhodopsin orphan GPCR	84.0918	136.513	31.6709	0.231999	-2.10781	9.62e-07	7.11e-06
Smp_154970	hypothetical protein	1145.99	1860.35	431.625	0.232013	-2.10773	2.41e-18	1.04e-16
Smp_003440	stomatin	433.514	703.65	163.379	0.232187	-2.10664	6.12e-14	1.47e-12
Smp_128930	spectrin beta chain	621.82	1008.77	234.868	0.232826	-2.10268	3.42e-13	7.45e-12
Smp_151060	family S60 non peptidase ue (S60 family)	658.607	1068.39	248.825	0.232897	-2.10223	9.99e-16	3.2e-14
Smp_049280	acidic fibroblast growth factor intracellular	7.45789	12.0975	2.81831	0.232967	-2.1018	0.0863329	0.168086
Smp_179310	P2X ATP gated ion channel	396.47	643.072	149.867	0.233048	-2.1013	1.9e-15	5.84e-14
Smp_179410	cAMP dependent protein kinase catalytic subunit	3.9841	6.4614	1.5068	0.233201	-2.10036	0.239911	0.375161
Smp_004510	coiled coil and C2 domain containing protein 2A	29.4447	47.7262	11.1631	0.233898	-2.09605	0.000865896	0.0033089
Smp_078720	hypothetical protein	47.9347	77.6776	18.1918	0.234196	-2.09421	0.159303	0.273102
Smp_155440	hypothetical protein	9.76712	15.8261	3.70809	0.234302	-2.09356	0.185221	0.306504
Smp_194720	hypothetical protein	463.771	751.397	176.145	0.234423	-2.09281	2.42e-15	7.26e-14
Smp_005740	Aquaporin 9 (AQP 9) (Small solute channel 1)	536.818	869.747	203.889	0.234423	-2.09281	7.49e-16	2.45e-14
Smp_161520	protocadherin 9	86.2203	139.691	32.7498	0.234445	-2.09268	2.26e-06	1.56e-05
Smp_211310	soluble guanylate cyclase gcy	163.729	265.214	62.2441	0.234694	-2.09115	2.35e-09	2.77e-08
Smp_166890	ATPase	670.072	1085.3	254.843	0.234813	-2.09042	7.96e-14	1.88e-12
Smp_096480	glycine receptor subunit beta	190.71	308.876	72.544	0.234865	-2.0901	2.56e-11	4.29e-10
Smp_126900	voltage gated hydrogen channel 1	40.1332	64.9905	15.2758	0.235047	-2.08898	1.4e-05	8.3e-05
Smp_174760	WD repeat containing protein 27	70.5265	114.208	26.845	0.235054	-2.08894	1.39e-05	8.28e-05
Smp_127190	hypothetical protein	278.217	450.508	105.926	0.235126	-2.08849	2.13e-11	3.59e-10
Smp_136030	anion exchange protein	170.436	275.968	64.9044	0.235188	-2.08811	8.71e-10	1.1e-08
Smp_025380	16 kda calcium binding protein	1019.64	1650.39	388.893	0.235638	-2.08536	7.87e-19	3.56e-17
Smp_200190	lung cancer oncogene 5	3.94906	6.39132	1.5068	0.235758	-2.08462	0.350756	0.499987
Smp_074450	hypothetical protein	775.119	1254.47	295.763	0.235766	-2.08457	1.73e-16	6.12e-15
Smp_136470	pleckstrin y domain containing family G	627.425	1015.41	239.444	0.235812	-2.08429	3.11e-13	6.81e-12
Smp_075420	hypothetical protein	2312.48	3742.45	882.52	0.235814	-2.08428	5.16e-17	1.93e-15
Smp_142280	hyperpolarization activated cyclic	12.2351	19.7978	4.67236	0.236003	-2.08312	0.0517085	0.109926
Smp_012810	Four and a half LIM domains protein 3	762.782	1234.27	291.295	0.236006	-2.08311	5.13e-17	1.92e-15
Smp_165240	#N/A	3.64092	5.89131	1.39053	0.236031	-2.08295	0.519333	0.667762
Smp_161510	hypothetical protein	643.451	1040.85	246.05	0.236393	-2.08074	2.56e-14	6.46e-13
Smp_133750	hypothetical protein	28.0202	45.3223	10.7182	0.236488	-2.08016	0.000594569	0.00236647
Smp_188200	DM9 domain containing protein	9.07163	14.6662	3.47712	0.237084	-2.07653	0.0606497	0.125605
Smp_145570	#N/A	28.8338	46.6021	11.0654	0.237445	-2.07434	0.00123621	0.00452581
Smp_099440	bone morphogenetic protein antagonist noggin	192.79	311.575	74.0056	0.237521	-2.07387	3.71e-10	5.01e-09
Smp_047700	ring h2 finger protein atl5	240.943	389.388	92.4983	0.237548	-2.07371	3.54e-11	5.81e-10
Smp_147660	hypothetical protein	15.1427	24.4721	5.81329	0.237548	-2.07371	0.0187797	0.0473279
Smp_126510	hypothetical protein	196.163	316.876	75.4489	0.238102	-2.07035	3.03e-09	3.5e-08
Smp_148740	hypothetical protein	293.92	474.695	113.145	0.238354	-2.06882	1.74e-10	2.48e-09
Smp_079380	serine palmitoyltransferase 2	529.466	854.974	203.957	0.238554	-2.06761	1.9e-12	3.78e-11
Smp_199090	peptidyl glycine alpha amidating	251.482	406.003	96.9597	0.238815	-2.06603	4.87e-11	7.75e-10
Smp_169680	g protein coupled receptor	3.65361	5.89806	1.40916	0.238918	-2.06541	0.299897	0.444638
Smp_168730	carbonic anhydrase	330.837	534.044	127.629	0.238986	-2.065	1.62e-13	3.64e-12
Smp_047240	beta 1,4 N acetylgalactosaminyltransferase	34.1827	55.1778	13.1877	0.239004	-2.0649	0.00122496	0.00448627
Smp_212380	ubiquitin specific peptidase 2 (C19 family)	237.961	384.113	91.8084	0.239014	-2.06483	5.05e-12	9.35e-11
Smp_139200	nuclear receptor subfamily 4 group A member	372.704	601.612	143.796	0.239018	-2.06481	1.06e-08	1.11e-07
Smp_156220	receptor type tyrosine protein phosphatase delta	72.6757	117.311	28.0402	0.239025	-2.06477	2.21e-05	0.000125503
Smp_125930	centrosomal protein of 72 kDa	35.3041	56.9741	13.6341	0.239304	-2.06308	0.000151521	0.000707596
Smp_126420	hypothetical protein	271.674	438.393	104.954	0.239406	-2.06247	2.08e-10	2.91e-09
Smp_171460	neural cell adhesion molecule	155.212	250.366	60.0569	0.239876	-2.05964	3.51e-10	4.74e-09
Smp_127250	kinesin associated protein 3	61.1606	98.6478	23.6733	0.239978	-2.05902	3.73e-05	0.000201894
Smp_182090	hypothetical protein	2.4417	3.93775	0.945644	0.240148	-2.058	0.378013	0.529069
Smp_137370	cyclin dependent kinase 16	458.516	739.431	177.602	0.240187	-2.05777	5.6e-13	1.19e-11
Smp_132740	fatty acid desaturase 2	789.367	1272.6	306.132	0.240556	-2.05556	7.29e-16	2.39e-14
Smp_125490	hypothetical protein	48.4811	78.1503	18.8118	0.240713	-2.05461	0.000168725	0.000776277
Smp_140500	Paramyosin (Allergen Blo t 11)	111.067	179.031	43.1022	0.240752	-2.05438	1.81e-07	1.53e-06
Smp_152290	beta arrestin 1	118.881	191.608	46.1546	0.24088	-2.05362	5.58e-09	6.18e-08
Smp_142570	hypothetical protein	16.408	26.4415	6.37445	0.241077	-2.05243	0.015951	0.0413513
Smp_060660	hypothetical protein	10.4381	16.8193	4.0569	0.241204	-2.05167	0.0249668	0.0602779
Smp_170020	tachykinin receptor protein like	66.1652	106.606	25.7242	0.241302	-2.05109	3.71e-06	2.45e-05
Smp_012920	class A rhodopsin G protein coupled	13.7066	22.082	5.33116	0.241425	-2.05035	0.040158	0.0895833
Smp_124450	bone morphogenetic protein receptor type 1a	1088.11	1752.95	423.272	0.241463	-2.05013	7.47e-15	2.06e-13
Smp_200440	hypothetical protein	415.597	669.478	161.717	0.241557	-2.04957	4.32e-14	1.06e-12
Smp_160910	hypothetical protein	93.76	151.029	36.4906	0.241613	-2.04923	2.87e-07	2.35e-06
Smp_001100	fibrillin 2	2636.77	4247.32	1026.22	0.241615	-2.04922	2.73e-13	6.02e-12
Smp_210510	BAI1 associated protein 3	112.043	180.464	43.6231	0.241728	-2.04854	9.22e-09	9.76e-08
Smp_133640	hypothetical protein	6.24869	10.0636	2.43383	0.241845	-2.04784	0.18449	0.305446
Smp_151090	cationic amino acid transporter	168.674	271.649	65.6996	0.241855	-2.04779	1.94e-10	2.72e-09
Smp_211020	cell adhesion molecule	275.808	444.167	107.45	0.241914	-2.04744	1.36e-10	1.98e-09
Smp_167450	acid sensing ion channel 4 pituitary	111.615	179.719	43.5114	0.242107	-2.04628	1.05e-07	9.34e-07
Smp_145140	wnt5	189.551	305.199	73.9034	0.242149	-2.04604	1.73e-10	2.47e-09
Smp_188370	hypothetical protein	17.3021	27.8452	6.75894	0.242732	-2.04256	0.0101667	0.0280677
Smp_167640	cytosolic carboxypeptidase 3	59.7924	96.2169	23.3679	0.242867	-2.04176	9.3e-05	0.000459413
Smp_133680	hypothetical protein	124.59	200.47	48.7092	0.242975	-2.04112	2.25e-08	2.22e-07
Smp_156320	norepinephrine:norepinephrine transporter	114.362	183.978	44.7454	0.243211	-2.03972	1.04e-08	1.09e-07
Smp_197580	tetratricopeptide repeat protein 21b	77.924	125.355	30.4927	0.24325	-2.03949	1.16e-05	7.05e-05
Smp_192780	hypothetical protein	126.751	203.887	49.6146	0.243344	-2.03893	7.51e-10	9.65e-09
Smp_122860	family M13 unassigned peptidase (M13 family)	105.234	169.275	41.1922	0.243345	-2.03892	7.05e-07	5.35e-06
Smp_168410	#N/A	27.3136	43.9277	10.6996	0.243572	-2.03758	0.00153367	0.00545227
Smp_180350	opsin receptor	6.5014	10.4527	2.55009	0.243965	-2.03525	0.0846209	0.165563
Smp_169460	RAB18, member RAS oncogene family	471.883	758.661	185.105	0.243989	-2.03511	2.5e-14	6.39e-13
Smp_156210	serotonin receptor	54.972	88.3744	21.5697	0.244072	-2.03462	3.06e-05	0.000168653
Smp_072470	neurogenic differentiation factor	16.5405	26.5904	6.49072	0.2441	-2.03445	0.00846443	0.0239412
Smp_174880	FOG	106.049	170.442	41.6558	0.244399	-2.03269	8.25e-07	6.17e-06
Smp_151040	cyclin dependent kinase 5 activator 1	42.7778	68.7499	16.8058	0.244448	-2.0324	0.000114121	0.000553196
Smp_149400	subfamily S8B unassigned peptidase (S08 family)	67.8033	108.954	26.6528	0.244625	-2.03136	4.64e-07	3.66e-06
Smp_096420	hypothetical protein	3.82974	6.15269	1.5068	0.244901	-2.02973	0.268595	0.408706
Smp_076030	tob protein	348.382	559.637	137.127	0.245029	-2.02898	1.59e-11	2.74e-10
Smp_163750	otoferlin	454.43	729.928	178.933	0.245138	-2.02833	1.16e-10	1.73e-09
Smp_002150	trypsin-like serine protease	10068.5	16171.5	3965.5	0.245216	-2.02788	2.24e-18	9.74e-17
Smp_187750	hypothetical protein	56.2187	90.288	22.1495	0.24532	-2.02726	1.76e-05	0.000102332
Smp_140800	neurogenic locus notch protein 2	883.593	1418.77	348.413	0.245574	-2.02577	2e-10	2.81e-09
Smp_154740	tubulin polyglutamylase complex subunit 2	60.6794	97.3925	23.9663	0.246079	-2.0228	4.57e-05	0.00024183
Smp_121950	hypothetical protein	5703.58	9153.87	2253.29	0.246157	-2.02235	1.29e-16	4.64e-15
Smp_168720	hypothetical protein	25.4121	40.7835	10.0408	0.246197	-2.02212	0.0023299	0.0078748
Smp_114450	#N/A	21.789	34.965	8.61298	0.246332	-2.02132	0.00830587	0.0235514
Smp_114220	hypothetical protein	7.91677	12.7037	3.12987	0.246376	-2.02107	0.0302497	0.0708318
Smp_156530	peptidylglycine alpha amidating monooxygenase	586.873	941.552	232.194	0.246608	-2.01971	6.1e-14	1.47e-12
Smp_139410	small conductance calcium activated potassium	13.5202	21.6907	5.34978	0.24664	-2.01952	0.0264994	0.0633933
Smp_146730	a disintegrin and metalloproteinase with	559.24	897.104	221.375	0.246766	-2.01878	5.05e-13	1.08e-11
Smp_179020	hypothetical protein	90.8748	145.774	35.9758	0.246792	-2.01863	9.82e-06	6.01e-05
Smp_166610	hypothetical protein	108.128	173.424	42.8324	0.246981	-2.01753	2.22e-06	1.54e-05
Smp_157310	PDZ and LIM domain protein 7	148.588	238.296	58.8787	0.247082	-2.01694	3.07e-09	3.55e-08
Smp_128750	myosin light chain kinase	783.697	1256.84	310.551	0.247088	-2.0169	6.24e-13	1.32e-11
Smp_179050	homomeric kinesin Kif17	23.3942	37.5166	9.27179	0.247138	-2.01661	0.00623669	0.0184852
Smp_156770	major tegumental antigen SM15	3665.83	5877.74	1453.92	0.24736	-2.01531	2.24e-16	7.83e-15
Smp_135920	centrosomal protein of 164 kDa	76.5778	122.779	30.3764	0.247407	-2.01504	2.71e-05	0.000151348
Smp_165480	hypothetical protein	363.931	583.474	144.389	0.247464	-2.01471	3.96e-12	7.55e-11
Smp_156740	type II inositol 1,4,5 trisphosphate	121.719	195.101	48.3372	0.247755	-2.01301	3.46e-08	3.32e-07
Smp_149980	soluble guanylate cyclase 88e	2.62583	4.20836	1.04329	0.247909	-2.01212	0.321591	0.468414
Smp_198930	hypothetical protein	782.71	1254.31	311.112	0.248035	-2.01138	7.72e-13	1.62e-11
Smp_135190	FERM RhoGEF and pleckstrin domain containing protein	1497.17	2398.68	595.662	0.248329	-2.00967	4.01e-09	4.55e-08
Smp_082300	hypothetical protein	89.6914	143.691	35.6921	0.248395	-2.00929	3.43e-07	2.76e-06
Smp_200800	hypothetical protein	350.794	561.975	139.612	0.248431	-2.00908	7.58e-14	1.79e-12
Smp_151000	cationic amino acid transporter	113.85	182.357	45.3438	0.248655	-2.00778	8.29e-09	8.89e-08
Smp_018690	neuropeptide f receptor 76f	110.961	177.721	44.2013	0.248712	-2.00745	9.63e-08	8.56e-07
Smp_175930	ELAVprotein 2:3:4	253.781	406.467	101.096	0.248718	-2.00742	2.36e-10	3.27e-09
Smp_140170	irregular chiasm C roughest protein	233.817	374.492	93.143	0.248719	-2.00741	6.57e-11	1.02e-09
Smp_181560	hox protein Dfd	111.752	178.956	44.5486	0.248936	-2.00615	1.53e-07	1.31e-06
Smp_125560	long-chain-fatty-acid--CoA ligase	5.85851	9.38084	2.33618	0.249037	-2.00557	0.234291	0.368807
Smp_153390	Nucleotide pyrophosphatase:phosphodiesterase 5	2554.63	4090.42	1018.84	0.249079	-2.00533	6.54e-18	2.7e-16
Smp_144190	leucine rich repeat containing protein 49	42.9232	68.7181	17.1283	0.249255	-2.00431	0.000436189	0.00179585
Smp_090420	potassium channel Kv3	18.3428	29.3654	7.3201	0.249276	-2.00418	0.010017	0.0277006
Smp_038440	heart specific myosin light chain phosphatase	417.756	668.765	166.747	0.249336	-2.00384	5.38e-13	1.15e-11
Smp_129740	radial spoke head 10 B	30.3141	48.5194	12.1087	0.249565	-2.00251	0.00102515	0.00383497
Smp_127030	invadolysin (M08 family)	200.451	320.8	80.1012	0.249692	-2.00178	2.43e-10	3.34e-09
Smp_159570	neurexin 4	654.059	1046.44	261.677	0.250064	-1.99963	4.2e-12	7.99e-11
Smp_143010	nephrocystin 1	102.623	164.186	41.0589	0.250075	-1.99957	5.43e-07	4.23e-06
Smp_155050	agrin	2779.42	4446.65	1112.18	0.250117	-1.99932	1.68e-09	2.02e-08
Smp_142460	hypothetical protein	26.2308	41.9574	10.5043	0.250356	-1.99795	0.00268008	0.00887737
Smp_193120	myosin heavy chain	567.32	907.318	227.321	0.250542	-1.99687	1.73e-06	1.22e-05
Smp_170980	hypothetical protein	43.5476	69.6366	17.4585	0.250709	-1.99592	0.00014163	0.00066736
Smp_179810	oncosphere protein tso22e	10366.2	16574.7	4157.63	0.250842	-1.99515	1.98e-17	7.68e-16
Smp_044010	tropomyosin	9141.72	14615.2	3668.28	0.250992	-1.99429	2.04e-17	7.88e-16
Smp_076180	jouberin	70.7874	113.169	28.4061	0.251007	-1.9942	6.04e-05	0.00031152
Smp_212410	hyperpolarization activated cyclic	176.639	282.384	70.8944	0.251057	-1.99392	4.55e-09	5.12e-08
Smp_132700	nephrin	587.209	938.726	235.691	0.251076	-1.9938	1.13e-11	2.02e-10
Smp_126380	hypothetical protein	3.50834	5.60752	1.40916	0.251298	-1.99253	0.337617	0.486073
Smp_199690	cardioacceleratory peptide receptor	47.5671	76.0169	19.1173	0.251487	-1.99144	0.000163325	0.000754571
Smp_018170	zinc finger protein	122.238	195.348	49.1278	0.251489	-1.99143	6.38e-07	4.88e-06
Smp_140920	Glutamate receptor, ionotropic kainate 3	47.6777	76.1824	19.1731	0.251674	-1.99037	3.59e-05	0.000195135
Smp_171730	hypothetical protein	4.70221	7.51313	1.89129	0.251731	-1.99004	0.142352	0.249776
Smp_168990	hypothetical protein	49.6539	79.324	19.9839	0.251927	-1.98892	7.27e-05	0.000368481
Smp_072450	rhodopsin orphan GPCR	42.6069	68.0653	17.1485	0.251942	-1.98884	2.57e-05	0.000144284
Smp_123300	follistatin	49.0695	78.3629	19.7761	0.252365	-1.98642	0.000136042	0.000645
Smp_140110	primary ciliary dyskinesia protein 1	123.851	197.761	49.9417	0.252536	-1.98544	4.2e-08	3.96e-07
Smp_180620	MEG 17	419.851	670.387	169.316	0.252565	-1.98527	6.12e-13	1.29e-11
Smp_176650	hypothetical protein	135.21	215.867	54.5536	0.252719	-1.98439	1.39e-08	1.42e-07
Smp_124580	protocadherin 11	36.5638	58.3727	14.7549	0.25277	-1.9841	0.00253316	0.00846116
Smp_041570	hypothetical protein	25.1224	40.1065	10.1384	0.252787	-1.984	0.00276621	0.00911411
Smp_150370	metabotropic glutamate receptor	43.5384	69.5021	17.5748	0.252867	-1.98355	8.69e-05	0.000432955
Smp_087870	hypothetical protein	233.281	372.33	94.2316	0.253086	-1.9823	1.09e-11	1.95e-10
Smp_163940	#N/A	36.6164	58.4406	14.7921	0.253114	-1.98214	0.00102343	0.0038314
Smp_155970	Two pore potassium channel protein sup 9	74.0232	118.132	29.9145	0.253229	-1.98148	6.52e-06	4.14e-05
Smp_134800	tyrosine protein kinase	594.262	948.261	240.263	0.253372	-1.98067	3.5e-09	4e-08
Smp_079640	monocarboxylate transporter	109.082	174.035	44.1284	0.253561	-1.9796	1.2e-07	1.05e-06
Smp_021190	histidine kinase	171.369	273.35	69.3876	0.253841	-1.978	8.88e-09	9.44e-08
Smp_140140	tetraspanin CD63 receptor	412.122	657.3	166.943	0.253983	-1.9772	2.17e-14	5.57e-13
Smp_180240	f spondin	855.134	1363.85	346.422	0.254003	-1.97708	7.33e-14	1.75e-12
Smp_013080	IQ and AAA domain containing protein 1	161.414	257.42	65.4081	0.254091	-1.97658	1.08e-07	9.53e-07
Smp_018250	troponin i	5540.72	8836.11	2245.33	0.254108	-1.97649	6.84e-16	2.25e-14
Smp_141880	neuropeptides capa receptor	12.9589	20.6656	5.25214	0.254148	-1.97626	0.0364908	0.0829286
Smp_121660	IDL peptide	1075.83	1715.52	436.142	0.254234	-1.97577	7.81e-16	2.55e-14
Smp_171930	retinal homeobox protein Rax	16.4277	26.194	6.66129	0.254305	-1.97537	0.0165109	0.0425918
Smp_035180	potassium voltage gated channel subfamily D	67.1516	107.074	27.2295	0.254306	-1.97536	5e-05	0.000262292
Smp_204000	hypothetical protein	2.28146	3.63589	0.927023	0.254964	-1.97163	0.744148	0.853655
Smp_175280	hypothetical protein	122.173	194.697	49.6487	0.255005	-1.9714	6.63e-08	6.06e-07
Smp_160290	sodium:potassium dependent atpase beta subunit	144.412	230.121	58.7036	0.255099	-1.97087	1.18e-09	1.46e-08
Smp_198240	anosmin 1	22.9855	36.6263	9.34471	0.255137	-1.97066	0.0125504	0.0337221
Smp_142580	hypothetical protein	15.484	24.6725	6.29543	0.25516	-1.97053	0.0160586	0.0415965
Smp_028150	hypothetical protein	52.3065	83.3115	21.3015	0.255685	-1.96756	5.93e-05	0.000306304
Smp_172440	hypothetical protein	15.6896	24.9861	6.39307	0.255865	-1.96654	0.0142128	0.0375099
Smp_159390	hypothetical protein	21.1079	33.6028	8.61298	0.256317	-1.964	0.0120562	0.0325612
Smp_138900	hypothetical protein	102.217	162.719	41.7146	0.25636	-1.96376	0.000206433	0.000924116
Smp_003600	DM9 domain containing protein	5.9637	9.49357	2.43383	0.256366	-1.96373	0.223408	0.355388
Smp_139520	eps8 protein	615.902	980.292	251.512	0.256568	-1.96258	3.07e-14	7.64e-13
Smp_153900	amiloride sensitive cation channel	27.0957	43.126	11.0654	0.256584	-1.9625	0.00291418	0.00955415
Smp_135070	hypothetical protein	44.8636	71.4021	18.3251	0.256647	-1.96214	8.05e-05	0.000403515
Smp_059080	hypothetical protein	14.2669	22.7018	5.83191	0.256892	-1.96077	0.0172259	0.0441713
Smp_013630	cadherin	409.602	651.683	167.52	0.257058	-1.95983	1.36e-10	1.98e-09
Smp_141350	x ray radiation resistance associated protein	78.4708	124.844	32.0971	0.257097	-1.95962	2.05e-05	0.000117423
Smp_143410	hypothetical protein	767.219	1220.56	313.876	0.257157	-1.95928	3.05e-12	5.95e-11
Smp_114660	hypothetical protein	1691.85	2691.29	692.403	0.257275	-1.95862	1.3e-17	5.19e-16
Smp_075770	hypothetical protein	798.761	1270.31	327.213	0.257586	-1.95688	1.9e-14	4.95e-13
Smp_146940	innexin	69.8644	111.106	28.6231	0.257621	-1.95668	9.01e-07	6.7e-06
Smp_214180	calpain	1090.93	1734.24	447.623	0.258109	-1.95395	8.93e-11	1.35e-09
Smp_088940	protein FAM164A	225.473	358.411	92.5354	0.258182	-1.95354	5.55e-09	6.16e-08
Smp_131640	rna binding protein musashi	143.943	228.81	59.0756	0.258186	-1.95352	1.96e-09	2.34e-08
Smp_129020	innexin unc 9	93.2846	148.271	38.298	0.258297	-1.9529	1.11e-07	9.75e-07
Smp_176540	protocadherin 18	472.427	750.851	194.003	0.258377	-1.95245	1.94e-09	2.32e-08
Smp_051120	hypothetical protein	75.4336	119.872	30.995	0.258567	-1.95139	2.86e-06	1.94e-05
Smp_164230	junctophilin 2	57.0919	90.6997	23.4842	0.258922	-1.94941	0.00017726	0.000807921
Smp_081620	hox protein Dfd	135.931	215.933	55.9301	0.259016	-1.94888	2.18e-07	1.83e-06
Smp_160880	phosphatidylcholine sterol acyltransferase	1553.88	2468.11	639.659	0.25917	-1.94803	4.69e-15	1.35e-13
Smp_210120	homeobox protein six	24.3781	38.7154	10.0408	0.259348	-1.94704	0.00402085	0.0126089
Smp_043650	hypothetical protein	586.718	931.535	241.9	0.259679	-1.9452	2.54e-14	6.46e-13
Smp_197640	sodium leak channel non selective protein	493.66	783.753	203.566	0.259733	-1.9449	3.21e-11	5.32e-10
Smp_167630	zinc transporter foi	668.648	1061.39	275.909	0.259951	-1.94369	1.76e-13	3.93e-12
Smp_124660	IQ motif and SEC7 domain containing protein 1	627.875	996.501	259.249	0.260159	-1.94253	3.15e-13	6.89e-12
Smp_037510	innexin unc 9	25.9987	41.2607	10.7368	0.260219	-1.9422	0.00100122	0.00376243
Smp_178650	hypothetical protein	19.7554	31.3428	8.16809	0.260605	-1.94006	0.00845884	0.0239374
Smp_079960	Tubulin beta 2C chain	7.0505	11.185	2.91596	0.260702	-1.93953	0.11394	0.209688
Smp_172810	rhodopsin orphan gpcr	182.536	289.565	75.5063	0.260757	-1.93922	6.88e-09	7.48e-08
Smp_060030	RPE spondin	79.642	126.302	32.9824	0.26114	-1.93711	1.05e-05	6.4e-05
Smp_152480	cyclic nucleotide gated cation channel	142.18	225.477	58.8833	0.26115	-1.93705	8.58e-08	7.7e-07
Smp_138110	homeobox protein distal less dlx	19.9082	31.5693	8.24712	0.261239	-1.93656	0.013009	0.0347012
Smp_181490	death associated protein kinase 1	226.01	358.392	93.6285	0.261246	-1.93652	3.13e-09	3.62e-08
Smp_175820	atpase class VI type 11c	11.1757	17.7162	4.63511	0.261632	-1.93439	0.211728	0.340511
Smp_135980	Calcium binding protein	430.369	682.139	178.599	0.261822	-1.93334	1.73e-13	3.86e-12
Smp_156140	tripartite motif protein trim9	79.2678	125.589	32.9467	0.262338	-1.9305	3.78e-06	2.49e-05
Smp_146280	calbindin 32	203.675	322.636	84.7147	0.26257	-1.92922	1.8e-10	2.56e-09
Smp_132630	hypothetical protein	93.0186	147.339	38.698	0.262646	-1.92881	3.87e-06	2.53e-05
Smp_150430	Fork head domain transcription factor slp2	8.39938	13.303	3.49574	0.262778	-1.92809	0.048138	0.103755
Smp_144600	guanine nucleotide exchange factor	540.736	856.24	225.232	0.263048	-1.9266	5.18e-11	8.21e-10
Smp_099770	tetraspanin	1712.52	2711.22	713.82	0.263283	-1.92531	5.27e-16	1.75e-14
Smp_166630	#N/A	102.851	162.818	42.8837	0.263385	-1.92476	5.58e-07	4.33e-06
Smp_132070	nAChR subunit	1245.56	1971.61	519.519	0.2635	-1.92412	1.36e-14	3.59e-13
Smp_152960	rab effector MyRIP	561.332	888.452	234.213	0.263619	-1.92347	1.94e-12	3.87e-11
Smp_145300	peptidylglycine alpha hydroxylating mono-oxygenase	878.909	1390.84	366.981	0.263856	-1.92218	3.76e-15	1.1e-13
Smp_082580	hypothetical protein	29.2252	46.244	12.2064	0.263956	-1.92163	0.0017805	0.00623177
Smp_161030	hypothetical protein	875.561	1385.3	365.82	0.264073	-1.92099	7.02e-15	1.94e-13
Smp_092020	cement protein 3B variant 2	653.551	1034.02	273.084	0.2641	-1.92084	4.58e-12	8.6e-11
Smp_124130	cyclin dependent kinase 1	76.9756	121.773	32.1777	0.264242	-1.92007	8.13e-06	5.06e-05
Smp_176820	hypothetical protein	31.2092	49.364	13.0544	0.264451	-1.91893	0.00116913	0.00430396
Smp_025620	coiled coil domain containing protein 151	153.614	242.953	64.2749	0.264556	-1.91835	1.35e-07	1.17e-06
Smp_170480	family M13 unassigned peptidase (M13 family)	3.32323	5.25593	1.39053	0.264565	-1.91831	0.628832	0.767013
Smp_146620	potassium voltage gated channel protein	42.3205	66.9329	17.7081	0.264565	-1.91831	0.000599734	0.00238241
Smp_144280	tensin	2943.53	4655.37	1231.69	0.264574	-1.91826	8.67e-11	1.32e-09
Smp_186950	hypothetical protein	47.2869	74.7807	19.7931	0.264682	-1.91767	0.0107403	0.0294377
Smp_093980	hypothetical protein	2.49198	3.94066	1.04329	0.26475	-1.9173	0.419988	0.572748
Smp_135350	Kinectin (Kinesin receptor) (CG 1 antigen)	67.6582	106.982	28.3347	0.264856	-1.91672	1.93e-05	0.000111263
Smp_180760	neurexin	547.386	865.492	229.28	0.264912	-1.91641	1.62e-11	2.8e-10
Smp_086830	mechanosensory protein 2	420.862	665.432	176.292	0.264929	-1.91632	1.58e-11	2.73e-10
Smp_170960	serine rich repeat protein	149.154	235.796	62.5124	0.265112	-1.91532	1.29e-07	1.13e-06
Smp_122950	hypothetical protein	214.449	338.947	89.9512	0.265384	-1.91385	3.33e-09	3.81e-08
Smp_078690	calponin	3678.68	5813.73	1543.62	0.265513	-1.91314	5.22e-16	1.74e-14
Smp_197770	ERC protein 2	329.879	521.312	138.446	0.265573	-1.91282	5.65e-08	5.22e-07
Smp_197020	nucleolar protein c7c	3879	6128.97	1629.03	0.265792	-1.91163	2.21e-15	6.69e-14
Smp_022740	tumor necrosis factor alpha induced protein	5.79346	9.1531	2.43383	0.265902	-1.91103	0.247074	0.383347
Smp_154190	25 kDa integral membrane protein	14.9344	23.592	6.27681	0.266056	-1.9102	0.0368705	0.0835615
Smp_062970	WD repeat containing protein 65	87.6557	138.463	36.8485	0.266126	-1.90982	2.66e-05	0.000148376
Smp_014080	lipopolysaccharide induced tumor necrosis	151.337	239.04	63.6332	0.266203	-1.9094	1.23e-09	1.51e-08
Smp_081250	potassium voltage gated channel subfamily A	78.7442	124.371	33.1173	0.266278	-1.909	6.61e-06	4.19e-05
Smp_167430	hypothetical protein	92.0952	145.449	38.7414	0.266357	-1.90857	2.48e-06	1.7e-05
Smp_127610	cytosolic carboxypeptidase 2	11.0623	17.4709	4.65373	0.266371	-1.90849	0.15292	0.264492
Smp_192170	maguk p55 subfamily 6	65.4146	103.288	27.541	0.266643	-1.90702	6.37e-05	0.000326802
Smp_119110	hypothetical protein	199.027	314.246	83.8077	0.266695	-1.90674	1.22e-08	1.26e-07
Smp_161090	hypothetical protein	10.4496	16.4951	4.40414	0.266998	-1.9051	0.0846913	0.165603
Smp_144020	glutamine rich protein 2	207.215	327.028	87.4011	0.267259	-1.90369	6.53e-09	7.12e-08
Smp_035160	potassium voltage gated channel subfamily D	89.8068	141.708	37.9059	0.267493	-1.90243	2.53e-06	1.73e-05
Smp_163510	#N/A	67.1983	106.026	28.3704	0.26758	-1.90196	7.08e-05	0.000359429
Smp_169210	protein regulator of cytokinesis 1	282.368	445.315	119.421	0.268171	-1.89877	4.64e-10	6.16e-09
Smp_145000	hypothetical protein	213.982	337.36	90.6039	0.268567	-1.89664	4.6e-09	5.16e-08
Smp_049610	Meckel syndrome type 1 protein	75.2255	118.585	31.8662	0.26872	-1.89582	2.22e-05	0.000125766
Smp_153600	cadherin EGF LAG seven pass G type receptor 1	78.2853	123.339	33.232	0.269437	-1.89198	3.43e-05	0.000186642
Smp_139370	hypothetical protein	60.0448	94.598	25.4917	0.269474	-1.89178	8.84e-05	0.000439647
Smp_187920	hypothetical protein	11.0891	17.4685	4.7096	0.269605	-1.89108	0.033755	0.0777585
Smp_174650	hypothetical protein	52.9648	83.4328	22.4967	0.269639	-1.8909	0.000172567	0.000791659
Smp_158000	homeobox protein SMOX-5	3.27372	5.15691	1.39053	0.269645	-1.89087	0.641676	0.777176
Smp_202510	hypothetical protein	1.09124	1.71897	0.463511	0.269645	-1.89087	1	1
Smp_045200	tegument-allergen-like protein	10189	16049.6	4328.46	0.269693	-1.89061	3.21e-16	1.09e-14
Smp_104360	hypothetical protein	6.81936	10.7414	2.89734	0.269736	-1.89038	0.228278	0.361401
Smp_063070	ras protein Rab 10	445.838	702.229	189.447	0.26978	-1.89015	8.91e-11	1.35e-09
Smp_023240	complement C1q tumor necrosis factor	48.0321	75.6524	20.4117	0.269809	-1.88999	5.81e-05	0.000300644
Smp_175900	synaptotagmin	598.95	943.132	254.767	0.270129	-1.88828	1.08e-11	1.94e-10
Smp_126950	hypothetical protein	31.6467	49.8313	13.462	0.270152	-1.88816	0.00576251	0.0172754
Smp_039620	lysosome associated membrane glycoprotein	73.9632	116.455	31.471	0.270241	-1.88768	4.81e-06	3.1e-05
Smp_146790	bone morphogenetic protein-like protein	135.331	213.078	57.5843	0.27025	-1.88763	2.02e-07	1.7e-06
Smp_042530	WD repeat containing protein 66	75.5561	118.959	32.153	0.270286	-1.88744	1.96e-05	0.000112444
Smp_142900	hypothetical protein	45.6923	71.9372	19.4474	0.270339	-1.88716	0.000151886	0.000708967
Smp_148430	hook protein	415.08	653.456	176.704	0.270415	-1.88675	1.41e-10	2.05e-09
Smp_137910	tight junction protein 3 (zona occludens 3)	190.421	299.773	81.0684	0.270433	-1.88666	3.2e-08	3.08e-07
Smp_028690	sodium/chloride dependent transporter, putative	356.123	560.471	151.775	0.2708	-1.8847	3.48e-12	6.73e-11
Smp_138600	hypothetical protein	303.692	477.947	129.438	0.270822	-1.88458	1.75e-10	2.49e-09
Smp_174090	coiled coil domain containing protein 40	82.08	129.127	35.0333	0.271309	-1.88199	3.29e-06	2.2e-05
Smp_146050	hypothetical protein	72.8341	114.577	31.0911	0.271355	-1.88175	4.74e-05	0.000249482
Smp_139530	tumor protein p73	212.467	334.224	90.7106	0.271407	-1.88147	6.21e-08	5.71e-07
Smp_170150	hypothetical protein	601.778	946.612	256.945	0.271436	-1.88132	6.25e-09	6.86e-08
Smp_125810	zinc finger protein 112	209.95	330.238	89.6614	0.271505	-1.88095	6.34e-10	8.25e-09
Smp_024870	hypothetical protein	2047.59	3219.65	875.525	0.271932	-1.87868	1.03e-14	2.8e-13
Smp_128760	hypothetical protein	218.42	343.387	93.453	0.27215	-1.87752	4.23e-09	4.77e-08
Smp_141980	cAMP specific 3',5' cyclic phosphodiesterase 4D	409.464	643.366	175.562	0.27288	-1.87366	5.26e-10	6.93e-09
Smp_000090	hypothetical protein	86.0214	135.137	36.9059	0.2731	-1.8725	2.86e-06	1.93e-05
Smp_194660	transcription factor collier	20.8373	32.7315	8.94317	0.273228	-1.87182	0.00508085	0.0154838
Smp_196250	supervillin	2459.86	3863.78	1055.94	0.273291	-1.87149	8.17e-08	7.37e-07
Smp_127450	hypothetical protein	2277.4	3576.79	977.997	0.273428	-1.87076	3.71e-12	7.12e-11
Smp_063150	hypothetical protein	14.6098	22.9427	6.27681	0.273586	-1.86994	0.0431633	0.094883
Smp_137310	amine GPCR	2.15757	3.38812	0.927023	0.27361	-1.86981	0.79629	0.89358
Smp_105020	titin	4909.56	7708.87	2110.25	0.273743	-1.86911	1.29e-13	2.95e-12
Smp_050390	aldehyde dehydrogenase	17815.1	27972.5	7657.64	0.273756	-1.86904	5.43e-16	1.79e-14
Smp_071520	hypothetical protein	379.375	595.561	163.19	0.27401	-1.8677	2.32e-12	4.56e-11
Smp_098550	E3 ubiquitin protein ligase TRIM56	363.831	571.12	156.542	0.274097	-1.86724	4.01e-11	6.51e-10
Smp_161630	transient receptor potential cation channel	173.996	273.125	74.8661	0.274109	-1.86718	2.9e-08	2.8e-07
Smp_127310	Type 2 dopamine receptor	524.678	823.532	225.824	0.274214	-1.86662	1.7e-11	2.91e-10
Smp_161450	small conductance calcium activated potassium	171.556	269.262	73.8505	0.27427	-1.86633	3.72e-07	2.98e-06
Smp_153200	rhodopsin orphan GPCR	24.8947	39.0713	10.7182	0.274324	-1.86605	0.00317388	0.0103003
Smp_129380	potassium voltage gated channel subfamily A	182.486	286.273	78.6982	0.274906	-1.86299	8.07e-09	8.66e-08
Smp_177190	protein regulator of cytokinesis 1	274.57	430.722	118.418	0.274928	-1.86287	1.02e-10	1.53e-09
Smp_065290	calcium:calmodulin dependent protein kinase I	533.711	837.098	230.323	0.275145	-1.86174	4.48e-12	8.42e-11
Smp_179750	protocadherin 1	265.38	416.189	114.57	0.275284	-1.86101	3.35e-09	3.83e-08
Smp_043860	hypothetical protein	18.0204	28.2572	7.78361	0.275455	-1.86011	0.0210919	0.052047
Smp_181370	hypothetical protein	238.352	373.641	103.063	0.275835	-1.85812	5.59e-10	7.34e-09
Smp_199910	protocadherin gamma subfamily	10.7195	16.8039	4.63511	0.275836	-1.85812	0.260721	0.39956
Smp_163500	Protein Sprint	318.961	499.783	138.138	0.276396	-1.85519	5.06e-09	5.65e-08
Smp_042020	ectonucleoside triphosphate diphosphohydrolase	2288.26	3584.92	991.608	0.276606	-1.8541	6.25e-14	1.5e-12
Smp_043360	hypothetical protein	28.0207	43.8971	12.1444	0.276656	-1.85383	0.0115816	0.0314589
Smp_011560	tetraspanin CD63 receptor	3499.46	5482.09	1516.82	0.276687	-1.85367	2.83e-14	7.11e-13
Smp_139310	spermatogenesis associated protein 7	100.904	158.07	43.7378	0.2767	-1.85361	1.57e-06	1.12e-05
Smp_120420	tyrosine protein kinase Fps85D	2.13857	3.35013	0.927023	0.276713	-1.85354	0.803134	0.898895
Smp_052660	metabotropic glutamate receptor 3	24.719	38.7215	10.7166	0.276762	-1.85328	0.0297858	0.0699762
Smp_147040	glutaminase	60.4022	94.6167	26.1878	0.276777	-1.8532	5.65e-05	0.000293893
Smp_007290	hypothetical protein	90.2581	141.372	39.1445	0.276891	-1.85261	3.4e-06	2.26e-05
Smp_065000	GDNF inducible zinc finger protein 1	431.86	676.236	187.485	0.277247	-1.85075	1.83e-07	1.55e-06
Smp_133830	hypothetical protein	181.226	283.734	78.7183	0.277437	-1.84977	1.98e-09	2.35e-08
Smp_172630	hypothetical protein	20.3603	31.8752	8.84552	0.277505	-1.84941	0.00657311	0.0192869
Smp_162610	cadherin	23.8185	37.2846	10.3523	0.277657	-1.84863	0.00327006	0.0105642
Smp_149630	nucleolar protein c7b	264.17	413.495	114.845	0.277741	-1.84819	5.28e-09	5.89e-08
Smp_144880	irregular chiasm C roughest protein	153.805	240.715	66.8949	0.2779	-1.84736	2.45e-08	2.4e-07
Smp_045550	annexin	2091.59	3272.67	910.519	0.278219	-1.84571	5.81e-13	1.23e-11
Smp_031300	universal stress protein	238.504	373.167	103.841	0.27827	-1.84544	4.5e-11	7.23e-10
Smp_151350	dyslexia susceptibility 1 candidate 1	70.5333	110.341	30.7252	0.278456	-1.84448	7.3e-05	0.00036985
Smp_157650	#N/A	333.979	522.437	145.52	0.278541	-1.84404	2.21e-09	2.61e-08
Smp_145930	matrix metalloproteinase 25	73.9164	115.626	32.2073	0.278548	-1.844	6.79e-05	0.000345626
Smp_158550	semaphorin 5A	937.388	1466.17	408.604	0.278688	-1.84328	2.24e-11	3.77e-10
Smp_133980	hypothetical protein	127.214	198.962	55.4666	0.278779	-1.84281	1.58e-06	1.13e-05
Smp_135110	AT rich interactive domain containing protein	173.505	271.335	75.6753	0.278899	-1.84218	2.55e-07	2.1e-06
Smp_137200	chondroitin sulfate proteoglycan 4	378.691	592.17	165.212	0.278995	-1.84169	1.62e-07	1.39e-06
Smp_159160	EF hand domain containing protein 1	117.218	183.182	51.2532	0.279793	-1.83757	5.96e-07	4.59e-06
Smp_212780	Tubulin polymerization-promoting protein (TPPP), putative	217.415	339.726	95.1043	0.279944	-1.83679	3.14e-10	4.28e-09
Smp_052990	globin X	164.593	257.137	72.0494	0.280198	-1.83548	2.01e-08	2e-07
Smp_139220	hypothetical protein	153.507	239.768	67.2467	0.280466	-1.8341	1.97e-07	1.65e-06
Smp_150140	RNA binding motif single stranded interacting	765.244	1195.22	335.268	0.280507	-1.83389	1.12e-07	9.9e-07
Smp_194390	suppressor of cytokine signaling 6	176.568	275.772	77.3649	0.28054	-1.83372	2.83e-07	2.32e-06
Smp_168870	Rootletin	308.196	481.26	135.132	0.280788	-1.83245	6.57e-05	0.000336104
Smp_074140	annexin	6466.39	10097.3	2835.5	0.280819	-1.83229	2.09e-14	5.4e-13
Smp_141850	WD repeat containing protein 60	19.0697	29.776	8.36339	0.280877	-1.83199	0.0128481	0.0343642
Smp_101990	acetylcholine receptor subunit alpha	6.42168	10.025	2.81831	0.281127	-1.83071	0.17234	0.289816
Smp_176720	lipoma HMGIC fusion partner 3 protein like	181.967	284.039	79.895	0.281282	-1.82991	5.36e-09	5.97e-08
Smp_066520	Erythrocyte band 7 integral membrane protein	10.0283	15.6524	4.40414	0.281372	-1.82945	0.107655	0.200637
Smp_163930	hypothetical protein	436.114	680.697	191.531	0.281374	-1.82944	8.54e-11	1.3e-09
Smp_133800	hypothetical protein	28.712	44.7959	12.6281	0.281903	-1.82673	0.000841278	0.00322349
Smp_149390	fras1 related extracellular matrix protein	1409.03	2198.24	619.829	0.281966	-1.82641	9.92e-11	1.49e-09
Smp_051500	nucleolar protein c7c	479.167	747.425	210.909	0.28218	-1.82531	8.15e-12	1.48e-10
Smp_187900	hypothetical protein	182.871	285.246	80.4963	0.2822	-1.82521	4.67e-08	4.36e-07
Smp_029470	thimet oligopeptidase	439.743	685.749	193.737	0.282519	-1.82358	1.18e-11	2.09e-10
Smp_181180	MYCBP associated protein	16.4179	25.5948	7.24107	0.282912	-1.82158	0.0175208	0.0447673
Smp_196370	potassium voltage gated channel subfamily H	83.2154	129.703	36.7277	0.283167	-1.82027	2.85e-05	0.000158128
Smp_165040	tbc1 domain family member	17.4028	27.1197	7.68596	0.283409	-1.81904	0.0291486	0.0688043
Smp_134500	calcium:calmodulin dependent 3',5' cyclic	22.3405	34.8109	9.87019	0.283537	-1.81839	0.00702366	0.0204222
Smp_129460	hypothetical protein	80.9776	126.169	35.7866	0.283641	-1.81786	0.00019404	0.000875334
Smp_116370	EF hand domain containing protein 1	11.5354	17.9706	5.10019	0.283807	-1.81702	0.0257032	0.0617112
Smp_195040	plastin 2	1111.68	1731.44	491.915	0.284107	-1.81549	2.76e-12	5.39e-11
Smp_049740	hypothetical protein	495.338	771.321	219.355	0.284389	-1.81406	2.15e-11	3.63e-10
Smp_159360	growth arrest specific 2	328.73	511.77	145.691	0.28468	-1.81259	3.23e-08	3.11e-07
Smp_153440	neuropilin (nrp) and tolloid (tll)	203.522	316.822	90.2224	0.284773	-1.81212	3.39e-07	2.74e-06
Smp_138290	hypothetical protein	1258.32	1958.72	557.927	0.284843	-1.81176	1.25e-12	2.55e-11
Smp_138040	hypothetical protein	189.845	295.399	84.2914	0.285348	-1.80921	2.46e-08	2.41e-07
Smp_122820	hypothetical protein	31.2524	48.6211	13.8837	0.28555	-1.80819	0.00312937	0.0101725
Smp_162230	microtubule associated protein tau	900.262	1400.32	400.202	0.285793	-1.80696	3.13e-11	5.18e-10
Smp_018980	hypothetical protein	108.659	169.001	48.3171	0.285897	-1.80643	1.07e-05	6.52e-05
Smp_175270	hypothetical protein	466.078	724.877	207.279	0.285951	-1.80616	2.6e-10	3.56e-09
Smp_012380	voltage gated potassium channel subunit beta 2	339.489	527.892	151.087	0.286209	-1.80486	6.78e-10	8.78e-09
Smp_157670	hypothetical protein	1215.9	1890.58	541.229	0.286277	-1.80452	2.35e-12	4.61e-11
Smp_104890	Glutamate-gated chloride channel subunit 3	40.1586	62.4323	17.8848	0.286466	-1.80356	0.00218101	0.00742201
Smp_140150	katanin p60 ATPase containing subunit A	51.0582	79.37	22.7463	0.286586	-1.80296	0.000777411	0.00301126
Smp_138940	ubiquitin protein ligase BRE1	25.7925	40.0933	11.4917	0.286624	-1.80277	0.0200889	0.0499561
Smp_176850	armadillo repeat containing protein 4	52.8708	82.1831	23.5586	0.28666	-1.80259	0.000188289	0.000852279
Smp_050520	neurogenic locus notch protein	1003.84	1560.22	447.456	0.28679	-1.80194	2.14e-12	4.23e-11
Smp_146750	sodium:hydrogen exchanger 2 (nhe2)	195.972	304.544	87.4011	0.286991	-1.80092	6.67e-08	6.09e-07
Smp_136070	tyrosine protein kinase transmembrane receptor	25.9299	40.2936	11.5662	0.287048	-1.80064	0.00327694	0.0105762
Smp_132610	hypothetical protein	593.444	922.062	264.826	0.287211	-1.79982	7.09e-06	4.47e-05
Smp_137610	focal adhesion kinase 1	364.603	566.358	162.849	0.287537	-1.79818	3.78e-10	5.08e-09
Smp_089670	alpha 2 macroglobulin	5013.56	7786.19	2240.93	0.287808	-1.79682	3.54e-12	6.83e-11
Smp_129530	protocadherin gamma A5	261.202	405.526	116.878	0.288214	-1.79479	1.25e-06	9.05e-06
Smp_126500	tensin C1 domain containing phosphatase	1264.26	1962.74	565.772	0.288256	-1.79458	2.86e-09	3.33e-08
Smp_153020	hypothetical protein	50.4301	78.2845	22.5757	0.288381	-1.79395	0.000672477	0.00263663
Smp_164760	cell adhesion molecule	934.184	1449.82	418.548	0.288689	-1.79241	3.62e-12	6.97e-11
Smp_001070	G protein coupled receptor fragment	66.8499	103.729	29.9703	0.288928	-1.79122	2.89e-05	0.000160215
Smp_103530	high mobility group protein dsp1	768.354	1192.15	344.555	0.289019	-1.79076	1.69e-10	2.43e-09
Smp_194970	25 kDa integral membrane protein	398.723	618.587	178.859	0.289142	-1.79015	1.28e-10	1.88e-09
Smp_166960	ubiquitin protein ligase BRE1	2131.48	3306.6	956.359	0.289228	-1.78972	7.76e-12	1.42e-10
Smp_168960	multiple pdz domain protein	297.321	461.222	133.419	0.289273	-1.78949	7.1e-09	7.69e-08
Smp_063520	pre B cell leukemia transcription factor 3	44.9996	69.7999	20.1993	0.289389	-1.78892	0.163807	0.279005
Smp_051640	placental protein 11	370.613	574.848	166.377	0.289427	-1.78873	1.29e-10	1.89e-09
Smp_161040	hypothetical protein	1.0315	1.59949	0.463511	0.289787	-1.78694	1	1
Smp_148090	hypothetical protein	5.238	8.1212	2.3548	0.289957	-1.78609	0.20076	0.3263
Smp_049270	Major egg antigen (p40)	4623.53	7167.87	2079.19	0.290071	-1.78552	4.96e-13	1.06e-11
Smp_202290	hypothetical protein	24.8006	38.4381	11.1631	0.290417	-1.7838	0.00877991	0.024705
Smp_200180	dynein light chain	518.988	804.147	233.83	0.29078	-1.782	4.39e-12	8.29e-11
Smp_202720	hypothetical protein	1.02808	1.59264	0.463511	0.291033	-1.78075	1	1
Smp_164360	hypothetical protein	62.1468	96.2704	28.0232	0.291088	-1.78047	0.000212054	0.000946725
Smp_169930	HORMA domain containing protein 1	36.2586	56.1623	16.3548	0.291206	-1.77989	0.254231	0.391765
Smp_013310	hypothetical protein	116.284	180.097	52.47	0.291343	-1.77921	4.16e-05	0.00022233
Smp_143260	hypothetical protein	434.195	672.309	196.081	0.291653	-1.77768	4.27e-10	5.7e-09
Smp_087690	hypothetical protein	46.8286	72.5077	21.1495	0.291687	-1.77751	0.000245362	0.00107944
Smp_125620	hypothetical protein	13.9264	21.5574	6.29543	0.292031	-1.77581	0.0383875	0.0862917
Smp_152970	hypothetical protein	275.177	425.951	124.403	0.29206	-1.77566	1.81e-08	1.82e-07
Smp_130010	hypothetical protein	46.5498	72.0493	21.0503	0.292165	-1.77514	0.00192545	0.00665943
Smp_163250	intraflagellar transport protein 140	94.6851	146.536	42.8339	0.29231	-1.77443	1.88e-05	0.000108529
Smp_158230	EF hand calcium binding domain containing protein	222.852	344.794	100.909	0.292666	-1.77267	9.02e-07	6.71e-06
Smp_156150	small conductance calcium activated potassium	265.868	411.154	120.583	0.29328	-1.76965	5.16e-08	4.79e-07
Smp_170010	radial spoke 3	59.5851	92.1344	27.0358	0.293438	-1.76887	0.000116383	0.00056236
Smp_141930	hypothetical protein	29.2748	45.2626	13.2869	0.293551	-1.76831	0.00149295	0.00532079
Smp_210200	tubulin polyglutamylase ttll9	79.4865	122.817	36.1556	0.294385	-1.76422	1.73e-05	0.000100868
Smp_167160	dynamin binding protein	1141.98	1764.31	519.644	0.294531	-1.76351	4.72e-12	8.85e-11
Smp_136020	hypothetical protein	6.40734	9.89871	2.91596	0.294579	-1.76327	0.175743	0.293751
Smp_047550	MORN repeat containing protein 3	46.6216	72.0207	21.2225	0.294672	-1.76282	0.00041782	0.00173241
Smp_197590	rotatin	2.03373	3.14044	0.927023	0.295189	-1.76029	0.860439	0.94125
Smp_145890	adamTS protein 3	1071.66	1654.65	488.675	0.295335	-1.75958	4.08e-08	3.86e-07
Smp_198230	hypothetical protein	2040.73	3150.63	930.823	0.29544	-1.75906	1.83e-08	1.84e-07
Smp_049300	major egg antigen, putative	37.6331	58.0991	17.1671	0.29548	-1.75887	0.000172626	0.000791659
Smp_192300	amphibian RCA protein 2	102.03	157.48	46.5793	0.295778	-1.75741	1.59e-05	9.35e-05
Smp_126730	biogenic amine (5HT) receptor	152.994	236.137	69.8511	0.295807	-1.75727	9.29e-07	6.89e-06
Smp_090430	potassium voltage gated channel subfamily C	20.9356	32.3126	9.55863	0.295817	-1.75722	0.0217964	0.0534742
Smp_137950	leucine rich repeat containing protein 56	191.286	295.233	87.3391	0.295832	-1.75715	3.36e-07	2.72e-06
Smp_194280	hypothetical protein	321.86	496.737	146.982	0.295895	-1.75684	5.37e-11	8.47e-10
Smp_162060	Nose resistant to fluoxetine protein 6	1772.57	2735.63	809.509	0.295913	-1.75675	4.79e-12	8.91e-11
Smp_057580	hypothetical protein	11.9007	18.3541	5.44743	0.296797	-1.75245	0.0669008	0.136505
Smp_143980	hypothetical protein	1735.88	2677.13	794.621	0.296818	-1.75235	5.39e-11	8.49e-10
Smp_039590	hypothetical protein	210.019	323.888	96.1507	0.296864	-1.75213	1.3e-10	1.9e-09
Smp_159260	protein broad minded	105.815	163.158	48.4721	0.297087	-1.75104	2.02e-06	1.41e-05
Smp_058500	hypothetical protein	13.5183	20.8388	6.19778	0.297416	-1.74945	0.0488545	0.10514
Smp_145060	acyl CoA:glycerol 3 phosphate acyltransferase	118.108	182.047	54.1676	0.297547	-1.74881	7.27e-06	4.58e-05
Smp_031770	Tropomyosin II isoform 16	187.202	288.547	85.8572	0.297551	-1.74879	2.47e-09	2.9e-08
Smp_179590	dual 3',5' cyclic AMP and GMP phosphodiesterase	795.654	1226.34	364.967	0.297606	-1.74852	5.83e-11	9.12e-10
Smp_140850	innexin unc 9	221.041	340.629	101.452	0.297839	-1.7474	1.02e-08	1.07e-07
Smp_085290	Tropomyosin 1,s 9A:A:B	1620.75	2497.49	744.012	0.297904	-1.74708	3.72e-12	7.12e-11
Smp_004730	high voltage-activated calcium channel cav2b	107.029	164.912	49.1464	0.298016	-1.74654	3.04e-05	0.000167452
Smp_124350	WD repeat containing protein 35	96.7105	148.983	44.4384	0.298279	-1.74527	2.02e-05	0.000115616
Smp_144650	hypothetical protein	7.80379	12.0142	3.59338	0.299095	-1.74133	0.074642	0.149239
Smp_129350	ras and EF hand domain containing protein	677.449	1042.93	311.965	0.299123	-1.74119	8.18e-11	1.25e-09
Smp_127480	von Willebrand factor A domain containing 3B	133.669	205.773	61.5651	0.29919	-1.74087	1.5e-05	8.87e-05
Smp_080820	G protein coupled receptor fragment	74.191	114.201	34.1807	0.299302	-1.74032	5.11e-06	3.28e-05
Smp_114540	hypothetical protein	341.392	525.49	157.294	0.299328	-1.7402	1.29e-08	1.33e-07
Smp_134460	biogenic amine (dopamine) receptor	2.05207	3.1585	0.945644	0.299396	-1.73987	0.517854	0.666463
Smp_139100	hypothetical protein	1542.77	2374.17	711.372	0.299629	-1.73875	1.73e-10	2.47e-09
Smp_011690	#N/A	118.585	182.466	54.704	0.299804	-1.73791	1.12e-05	6.82e-05
Smp_124630	intraflagellar transport protein 80	156.639	240.972	72.3051	0.300056	-1.7367	2.42e-07	2e-06
Smp_024860	Basic helix loop helix transcription factor	64.356	98.9928	29.7192	0.300215	-1.73593	0.000213681	0.000952367
Smp_136920	polypeptide	295.553	454.607	136.499	0.300258	-1.73573	7.22e-10	9.33e-09
Smp_177670	placental protein 11	50.6553	77.9055	23.4051	0.30043	-1.7349	0.00137486	0.0049524
Smp_197860	gelsolin	1107.43	1703.14	511.718	0.300456	-1.73478	5.32e-12	9.81e-11
Smp_136190	hypothetical protein	330.944	508.931	152.957	0.300545	-1.73435	1.96e-08	1.96e-07
Smp_155940	serine:threonine protein kinase D1	7.02007	10.7956	3.24458	0.300547	-1.73434	0.462656	0.614752
Smp_161640	transient receptor potential cation channel	150.416	231.311	69.5224	0.300559	-1.73428	7.67e-07	5.77e-06
Smp_151540	cadherin	68.5957	105.465	31.7267	0.300828	-1.73299	7.46e-05	0.000376799
Smp_165060	hypothetical protein	131.656	202.379	60.9326	0.301082	-1.73177	4.06e-06	2.65e-05
Smp_199260	vesicular amine transporter	360.662	554.357	166.967	0.301191	-1.73125	9.76e-10	1.22e-08
Smp_157440	family M13 unassigned peptidase (M13 family)	3.00332	4.6161	1.39053	0.301236	-1.73103	0.747109	0.855873
Smp_163490	#N/A	1148.31	1764.9	531.721	0.301275	-1.73085	5.8e-11	9.1e-10
Smp_088060	innexin unc	28.9645	44.5089	13.4202	0.301518	-1.72968	0.00548746	0.0165556
Smp_196540	RIB43A domain with coiled coils 1	39.499	60.6915	18.3065	0.301632	-1.72914	0.00132146	0.00477983
Smp_129170	dual specificity	547.14	840.418	253.862	0.302066	-1.72706	2.52e-11	4.23e-10
Smp_202130	hypothetical protein	0.998855	1.5342	0.463511	0.30212	-1.72681	1	1
Smp_075390	hypothetical protein	116.996	179.667	54.3242	0.30236	-1.72566	1.83e-07	1.55e-06
Smp_025390	calcium dependent protein kinase	11.5163	17.6828	5.34978	0.302542	-1.72479	0.0843554	0.165142
Smp_132410	neuropeptide receptor	85.3616	131.059	39.6638	0.30264	-1.72432	8.46e-06	5.24e-05
Smp_160900	CCAAT box DNA binding protein subunit B	33.5255	51.4668	15.5843	0.302803	-1.72355	0.0177414	0.0452612
Smp_125970	gastrula zinc finger protein xFG20 1	2.03406	3.12248	0.945644	0.30285	-1.72332	0.531595	0.680101
Smp_017620	#N/A	12.3256	18.9169	5.73427	0.30313	-1.72199	0.055117	0.115786
Smp_194740	G protein coupled receptor fragment	31.1246	47.7671	14.4821	0.303182	-1.72174	0.0021807	0.00742201
Smp_162800	protein kinase	549.903	843.86	255.947	0.303305	-1.72116	5.07e-10	6.71e-09
Smp_123080	sarcoplasmic calcium binding protein	688.283	1056.2	320.367	0.303321	-1.72108	6.33e-11	9.82e-10
Smp_023570	ATP binding cassette sub family B	44.1673	67.7709	20.5637	0.303429	-1.72057	0.000759234	0.00294773
Smp_149310	lipoxygenase y domain containing protein	29.6884	45.5304	13.8465	0.304116	-1.71731	0.0136811	0.0362509
Smp_057410	#N/A	544.381	834.627	254.134	0.304489	-1.71554	7.81e-10	9.96e-09
Smp_027430	EF hand domain containing family member A2	521.786	799.896	243.677	0.304635	-1.71484	2.19e-10	3.06e-09
Smp_056560	cyclic nucleotide gated cation channel	66.5432	101.995	31.0911	0.304829	-1.71393	0.000374653	0.00157376
Smp_036020	hypothetical protein	218.057	334.188	101.927	0.304998	-1.71313	6.61e-08	6.05e-07
Smp_045300	PDZ and LIM domain protein 2	302.368	463.37	141.366	0.305082	-1.71273	3.27e-09	3.75e-08
Smp_193600	#N/A	4.99441	7.65263	2.33618	0.305278	-1.71181	0.396562	0.548929
Smp_070030	Charged multivesicular body protein 2b A	1443.25	2210.81	675.696	0.305633	-1.71013	2.09e-12	4.15e-11
Smp_155270	HMG-CoA synthase	204.843	313.766	95.9194	0.305703	-1.7098	6.68e-06	4.22e-05
Smp_169450	histone H3	187.813	287.632	87.9948	0.305929	-1.70873	0.000156095	0.000724875
Smp_069720	cadherin	49.5294	75.8475	23.2114	0.306027	-1.70827	0.000317395	0.00135849
Smp_004690	hypothetical protein	565.076	865.286	264.865	0.306102	-1.70792	4.74e-12	8.86e-11
Smp_053560	MAP kinase activated protein kinase 2	488.948	748.696	229.2	0.306131	-1.70778	4.73e-11	7.54e-10
Smp_167750	fatty acid amide hydrolase 1	851.63	1303.83	399.425	0.306347	-1.70676	1.86e-10	2.64e-09
Smp_073890	Ankyrin repeat and fibronectin type III	52.4333	80.2647	24.6019	0.30651	-1.70599	0.000358988	0.00151401
Smp_022340	PDZ and LIM domain protein Zasp	1431.1	2189.99	672.209	0.306946	-1.70395	1.51e-12	3.05e-11
Smp_154390	hypothetical protein	27.6532	42.3124	12.994	0.307095	-1.70324	0.275948	0.417532
Smp_104110	Ras GTP binding protein RHO	695.363	1063.46	327.268	0.307739	-1.70022	9.74e-12	1.77e-10
Smp_147730	single kunitz protease inhibitor	3620.02	5535.23	1704.8	0.30799	-1.69904	1.53e-13	3.47e-12
Smp_045360	calsyntenin 2	2690.84	4114.08	1267.61	0.308114	-1.69846	8.91e-10	1.13e-08
Smp_034160	jagged protein	13.3633	20.4311	6.29543	0.308129	-1.69839	0.0537075	0.113304
Smp_205920	protocadherin 1	104.035	159.057	49.0131	0.308148	-1.69831	3.02e-05	0.000166854
Smp_131980	hypothetical protein	12.3778	18.9236	5.83191	0.308182	-1.69815	0.053332	0.112687
Smp_149170	Probable G protein coupled receptor B0563	94.0507	143.784	44.3176	0.308224	-1.69795	1.32e-05	7.91e-05
Smp_140860	innexin unc 9	126.754	193.775	59.7328	0.308259	-1.69778	1.61e-06	1.14e-05
Smp_162180	cysteine and glycine rich protein 2	34.8567	53.2796	16.4338	0.308445	-1.69691	0.00249901	0.00836113
Smp_152770	ATP dependent RNA helicase DDX31	9.58664	14.6529	4.52041	0.3085	-1.69666	0.0840386	0.164651
Smp_204550	rhodopsin orphan GPCR	7.37285	11.2686	3.47712	0.308567	-1.69634	0.174537	0.292374
Smp_173090	eyes absent	2.00355	3.06145	0.945644	0.308888	-1.69484	0.541229	0.689498
Smp_074590	hypothetical protein	415.631	635.034	196.228	0.309004	-1.6943	1.56e-10	2.25e-09
Smp_178690	von Willebrand factor A domain containing protein	6.13354	9.36973	2.89734	0.309223	-1.69328	0.337284	0.485664
Smp_161890	innexin	148.451	226.711	70.1922	0.309611	-1.69147	4.22e-06	2.75e-05
Smp_155990	guanine nucleotide exchange factor	246.686	376.707	116.666	0.309699	-1.69106	1.08e-06	7.93e-06
Smp_157210	hypothetical protein	5.38983	8.22957	2.55009	0.30987	-1.69027	0.186192	0.307558
Smp_135140	high voltage-activated calcium channel beta subunit 1	594.086	906.957	281.216	0.310065	-1.68936	4.01e-11	6.51e-10
Smp_126940	hypothetical protein	312.209	476.601	147.817	0.310149	-1.68897	5.08e-06	3.26e-05
Smp_204270	hypothetical protein	7.83089	11.9537	3.70809	0.310205	-1.68871	0.451826	0.604943
Smp_135130	hypothetical protein	34.2495	52.279	16.2199	0.310257	-1.68847	0.00485932	0.0149092
Smp_147190	hypothetical protein	24.3402	37.1515	11.5289	0.310322	-1.68816	0.0178221	0.0454205
Smp_148130	fas binding factor 1	223.758	341.516	106.001	0.310382	-1.68788	1.6e-07	1.37e-06
Smp_144290	hypothetical protein	257.968	393.676	122.261	0.310562	-1.68705	3.21e-07	2.61e-06
Smp_158960	hypothetical protein	105.582	161.085	50.0781	0.310879	-1.68557	9.24e-07	6.86e-06
Smp_180730	hypothetical protein	14.8537	22.6615	7.04578	0.310913	-1.68542	0.0406196	0.0904103
Smp_122090	hypothetical protein	8.87198	13.5351	4.20884	0.310957	-1.68521	0.199097	0.324074
Smp_015670	transcription factor 15	160.634	245.041	76.2271	0.311078	-1.68465	6.62e-07	5.05e-06
Smp_172470	netrin receptor unc5b	40.5087	61.7839	19.2335	0.311303	-1.68361	0.00204801	0.00702009
Smp_007270	smoothelin	1437.71	2192.51	682.901	0.311469	-1.68284	1.35e-13	3.07e-12
Smp_150020	Amyloid beta A4 protein binding family	234.118	357.005	111.231	0.311568	-1.68238	2.32e-08	2.28e-07
Smp_162830	hypothetical protein	73.3371	111.801	34.8737	0.311928	-1.68072	0.000176357	0.0008058
Smp_013610	protein FAM161B	95.7084	145.904	45.5128	0.311937	-1.68067	2.1e-05	0.00011945
Smp_204450	cadherin tumor suppressor	122.964	187.418	58.5098	0.312188	-1.67951	3.19e-05	0.000174706
Smp_144590	ras gtpase activating protein	1266.82	1930.69	602.954	0.312299	-1.679	2.24e-07	1.86e-06
Smp_126480	calponin	1148.58	1750.48	546.68	0.312303	-1.67898	5.91e-10	7.73e-09
Smp_155290	glutamic acid rich protein cNBL1500	36.1524	55.0975	17.2073	0.312307	-1.67896	0.0104023	0.0286228
Smp_136000	hypothetical protein	67.8139	103.321	32.3065	0.31268	-1.67724	0.000101517	0.000498172
Smp_148290	hypothetical protein	141.635	215.778	67.4933	0.312791	-1.67673	4.09e-07	3.25e-06
Smp_135160	Dual specificity protein phosphatase 10	747.149	1138.06	356.236	0.31302	-1.67567	1.43e-10	2.07e-09
Smp_168710	hypothetical protein	94.9227	144.584	45.2617	0.313048	-1.67554	6.16e-05	0.000316887
Smp_166910	calcium activated potassium channel	470.344	716.212	224.476	0.31342	-1.67383	4.65e-08	4.35e-07
Smp_191730	degenerin unc 8	60.5863	92.2395	28.9331	0.313674	-1.67266	0.000183908	0.000834549
Smp_194960	25 kDa integral membrane protein	2619.38	3987.47	1251.3	0.313807	-1.67205	1.23e-13	2.83e-12
Smp_163660	adenylate kinase 7	154.296	234.783	73.8103	0.314377	-1.66943	2.53e-06	1.73e-05
Smp_127470	hypothetical protein	21.9888	33.4547	10.5229	0.314541	-1.66868	0.0141121	0.0372937
Smp_155690	Sox family of transcription factor	10.0055	15.2224	4.78862	0.314577	-1.66852	0.113772	0.20949
Smp_156790	hypothetical protein	60.2101	91.5909	28.8294	0.314763	-1.66766	0.000218126	0.000971217
Smp_170040	hypothetical protein	29.3843	44.6896	14.079	0.315041	-1.66639	0.00733972	0.0211679
Smp_141190	hypothetical protein	34.8199	52.9564	16.6834	0.315041	-1.66639	0.00588443	0.0175879
Smp_044750	marvel containing potential lipid	1260.74	1917.22	604.264	0.315177	-1.66577	6.58e-13	1.38e-11
Smp_155280	sperm surface protein Sp17	150.967	229.569	72.3655	0.315224	-1.66555	1.56e-06	1.11e-05
Smp_156630	hypothetical protein	1728.45	2628.01	828.881	0.315403	-1.66473	1.03e-10	1.54e-09
Smp_145400	dynein heavy chain	180.994	275.184	86.8043	0.315441	-1.66456	5.4e-07	4.22e-06
Smp_059670	synaptogyrin 2	664.188	1009.79	318.589	0.315502	-1.66428	1.38e-11	2.4e-10
Smp_143130	four and A half lim domains	797.826	1212.58	383.069	0.315911	-1.66241	1.44e-09	1.76e-08
Smp_123110	hypothetical protein	920.705	1399.15	442.264	0.316095	-1.66157	2.03e-10	2.85e-09
Smp_081700	TIA1 cytotoxic granule associated RNA binding	11.8575	18.0179	5.69703	0.316186	-1.66115	0.164624	0.279935
Smp_160130	cell wall surface anchor family protein	50.4433	76.6506	24.2361	0.316189	-1.66114	0.000497108	0.00201497
Smp_126530	v ets erythroblastosis virus E26 oncogene	63.3054	96.1911	30.4198	0.316243	-1.66089	0.00107851	0.00401046
Smp_087560	coiled coil domain containing protein 65	512.138	778.163	246.114	0.316275	-1.66075	2.52e-08	2.46e-07
Smp_200490	innexin	4.34027	6.59395	2.08658	0.316439	-1.66	0.193989	0.317578
Smp_136550	tyrosine protein kinase transmembrane receptor	2166.61	3291.38	1041.84	0.316537	-1.65955	5.93e-11	9.23e-10
Smp_199720	MAGUK p55 subfamily	44.2923	67.2847	21.2999	0.316564	-1.65943	0.00836924	0.0237109
Smp_125510	cadherin	310.654	471.863	149.445	0.316713	-1.65875	0.000117552	0.000567065
Smp_132280	complement component C8 beta	469.759	713.444	226.073	0.316875	-1.65801	9.6e-10	1.21e-08
Smp_167460	hypothetical protein	170.913	259.42	82.4047	0.317649	-1.65449	2.73e-06	1.86e-05
Smp_167040	Dynein intermediate chain	109.223	165.784	52.6623	0.317657	-1.65446	1.06e-05	6.43e-05
Smp_024290	map kinase kinase protein ddmek1	159.14	241.498	76.7821	0.317941	-1.65317	1.14e-06	8.31e-06
Smp_170700	WD repeat containing protein 52	38.1259	57.8477	18.4041	0.318148	-1.65223	0.0023333	0.00788093
Smp_090980	cyclin dependent kinase 20	126.277	191.574	60.9794	0.318307	-1.65151	4.15e-07	3.3e-06
Smp_205110	p2X purinoceptor 4	235.394	357.072	113.716	0.318468	-1.65078	7.98e-09	8.57e-08
Smp_156480	hypothetical protein	345.616	524.162	167.071	0.318739	-1.64955	1.42e-07	1.22e-06
Smp_178180	hypothetical protein	4.83227	7.32835	2.33618	0.318786	-1.64934	0.43346	0.586791
Smp_106970	family S9 non peptidase ue (S09 family)	17.5673	26.6378	8.49671	0.318972	-1.6485	0.0934022	0.179219
Smp_037230	fimbrin	5336.22	8091.37	2581.08	0.318992	-1.64841	1.76e-10	2.5e-09
Smp_127650	Secretory carrier associated membrane protein 2	4000.12	6065.33	1934.91	0.319011	-1.64832	3.71e-14	9.16e-13
Smp_172460	Krueppel factor 10 like	138.534	210.033	67.0343	0.319161	-1.64764	2.51e-06	1.72e-05
Smp_202670	hypothetical protein	0.957128	1.45074	0.463511	0.319499	-1.64612	1	1
Smp_173380	tyrosine kinase	1039.78	1575.98	503.582	0.319537	-1.64595	1.39e-08	1.42e-07
Smp_139980	RNA binding protein fox 1 3	335.388	508.29	162.487	0.319675	-1.64532	1.43e-09	1.75e-08
Smp_131060	hypothetical protein	99.4138	150.647	48.1806	0.319825	-1.64465	0.0128019	0.0342755
Smp_157570	hypothetical protein	41.3132	62.5993	20.0272	0.319927	-1.64418	0.00104091	0.00389098
Smp_025030	dual specificity protein kinase	872.41	1321.84	422.979	0.319992	-1.64389	4.77e-08	4.45e-07
Smp_196980	hypothetical protein	24.935	37.7799	12.0901	0.320014	-1.64379	0.0204856	0.0508156
Smp_095290	protein ovo	5.01863	7.60343	2.43383	0.320096	-1.64343	0.392702	0.545179
Smp_160890	STARP antigen	289.51	438.487	140.533	0.320496	-1.64162	7.66e-08	6.94e-07
Smp_055780	smdr2	4421.47	6695.4	2147.53	0.320747	-1.64049	2.11e-08	2.09e-07
Smp_132670	myosin regulatory light chain 2 smooth muscle	8028.23	12153.9	3902.57	0.321097	-1.63892	8.66e-13	1.8e-11
Smp_147810	deoxyribonuclease TATDN3	10.8027	16.3534	5.25214	0.321166	-1.63861	0.122665	0.222614
Smp_168240	hypothetical protein	433.93	656.858	211.003	0.32123	-1.63832	6.37e-09	6.97e-08
Smp_180550	hypothetical protein	126.426	191.343	61.5079	0.321453	-1.63732	4.21e-06	2.74e-05
Smp_144380	homeobox protein MSH C	15.7965	23.907	7.68596	0.321495	-1.63713	0.0647009	0.132724
Smp_011700	proto oncogene tyrosine protein kinase ROS	582.624	881.662	283.587	0.321651	-1.63643	2.25e-09	2.65e-08
Smp_127860	fmrfamide receptor	32.6085	49.3444	15.8727	0.321671	-1.63634	0.00429794	0.0133808
Smp_140160	hypothetical protein	41.3949	62.6277	20.1621	0.321936	-1.63515	0.000422046	0.00174484
Smp_166090	coiled coil domain containing protein 112	138.379	209.285	67.4731	0.322398	-1.63309	4.49e-06	2.91e-05
Smp_188170	hypothetical protein	5.94088	8.98442	2.89734	0.322484	-1.6327	0.371375	0.52213
Smp_130570	receptor type tyrosine protein phosphatase	510.114	771.313	248.915	0.322715	-1.63167	2.6e-05	0.000145898
Smp_136440	voltage gated potassium channel	32.4875	49.121	15.8541	0.322755	-1.63149	0.00673247	0.0196964
Smp_064430	hypothetical protein	579.076	875.538	282.615	0.32279	-1.63133	8.35e-11	1.27e-09
Smp_130020	hypothetical protein	68.8488	104.092	33.6055	0.322844	-1.63109	0.000204953	0.000917907
Smp_070860	malate dehydrogenase 1b	84.3383	127.508	41.1691	0.322876	-1.63095	0.000113715	0.0005515
Smp_034610	innexin	71.8058	108.543	35.069	0.323089	-1.63	0.000294154	0.00126774
Smp_197620	hypothetical protein	1282.46	1938.58	626.349	0.323097	-1.62996	4e-10	5.36e-09
Smp_202880	iroquois class homeodomain protein IRX 4	45.0592	68.1037	22.0146	0.323251	-1.62927	0.00338965	0.0108975
Smp_161360	syndecan	296.216	447.66	144.772	0.323396	-1.62863	6.13e-09	6.73e-08
Smp_151810	potassium voltage gated channel subfamily H	129.291	195.374	63.2084	0.323525	-1.62805	1.33e-05	7.93e-05
Smp_152540	muscarinic acetylcholine receptor	35.1939	53.1804	17.2073	0.323565	-1.62787	0.0175097	0.0447506
Smp_131240	transcription factor	5.99874	9.06289	2.93458	0.323801	-1.62682	0.125525	0.226523
Smp_148210	biogenic amine (5HT) receptor	65.0655	98.2709	31.8601	0.324206	-1.62502	0.000672057	0.00263602
Smp_022410	WD repeat containing protein 16	22.1564	33.4614	10.8515	0.3243	-1.6246	0.0437533	0.0959679
Smp_187400	hypothetical protein	35.9113	54.2307	17.5918	0.324389	-1.6242	0.0117224	0.0317633
Smp_132390	hypothetical protein	279.402	421.826	136.978	0.324727	-1.6227	6.03e-08	5.55e-07
Smp_129640	FERM RhoGEF and pleckstrin domain containing protein	278.56	420.507	136.612	0.324876	-1.62204	1.39e-06	1e-05
Smp_161790	hypothetical protein	2360.79	3562.62	1158.97	0.325313	-1.6201	2.42e-11	4.07e-10
Smp_152500	cyclic nucleotide gated cation channel	314.417	474.477	154.356	0.325319	-1.62007	6.88e-08	6.27e-07
Smp_128220	neurogenic locus notch	441.673	666.483	216.864	0.325386	-1.61977	1.21e-08	1.25e-07
Smp_123840	neurexin 2 alpha	85.2115	128.575	41.8481	0.325476	-1.61938	1.87e-05	0.000107832
Smp_194980	25 kDa integral membrane protein	1250.48	1886.3	614.658	0.325854	-1.6177	1.02e-10	1.53e-09
Smp_173160	family M13 unassigned peptidase (M13 family)	8.74849	13.1905	4.30649	0.326484	-1.61491	0.662614	0.795921
Smp_168270	thioredoxin domain containing protein 3	168.453	253.978	82.927	0.326512	-1.61479	9.54e-05	0.000470844
Smp_132730	G protein coupled receptor fragment	159.768	240.877	78.6579	0.326548	-1.61463	1.81e-07	1.54e-06
Smp_099640	p2X purinoceptor 4	16.3876	24.7047	8.07045	0.326677	-1.61406	0.0490623	0.105473
Smp_126000	hypothetical protein	90.2276	136	44.4554	0.326879	-1.61317	0.000363845	0.00153225
Smp_178830	FMRFamide activated amiloride sensitive sodium	5.71219	8.60606	2.81831	0.32748	-1.61052	0.2692	0.409564
Smp_149130	fimbrin:plastin	344.512	518.986	170.038	0.327636	-1.60983	9.59e-08	8.54e-07
Smp_156370	coiled coil domain containing protein 147	45.1816	68.0557	22.3075	0.327783	-1.60919	0.00343191	0.0110148
Smp_205720	universal stress protein in QAH:OAS	766.657	1154.79	378.527	0.327789	-1.60916	2.04e-11	3.45e-10
Smp_075370	hypothetical protein	2621.54	3947.95	1295.13	0.328051	-1.60801	2.72e-11	4.54e-10
Smp_169660	hypothetical protein	478.061	719.543	236.58	0.328791	-1.60476	1.29e-08	1.33e-07
Smp_146690	annexin	12.9163	19.4395	6.39307	0.32887	-1.60441	0.0674758	0.137509
Smp_110050	tyrosine protein kinase transforming protein Fps	35.7291	53.7687	17.6895	0.328992	-1.60387	0.0124011	0.033357
Smp_061050	coiled coil domain containing protein 13	47.7711	71.8859	23.6563	0.329081	-1.60348	0.00135161	0.00487823
Smp_105950	armadillo repeat containing protein 3	153.962	231.679	76.2457	0.329101	-1.6034	2.26e-06	1.56e-05
Smp_171580	aromatic amino acid decarboxylase	220.274	331.458	109.09	0.329123	-1.6033	1.22e-07	1.07e-06
Smp_134870	early growth response protein	578.435	870.298	286.571	0.32928	-1.60262	1.27e-07	1.11e-06
Smp_170630	Periostin, putative	4708.63	7083.76	2333.5	0.329416	-1.60202	1e-08	1.05e-07
Smp_084440	hypothetical protein	4.20958	6.33258	2.08658	0.3295	-1.60165	0.214998	0.344488
Smp_034850	TWiK family of potassium channels protein 7	734.08	1104.26	363.899	0.329541	-1.60147	8.19e-10	1.04e-08
Smp_125450	retinal guanylyl cyclase 2	1.90332	2.86101	0.945644	0.330528	-1.59715	0.58294	0.726382
Smp_135480	intraflagellar transport protein 88	85.3681	128.316	42.4202	0.330592	-1.59688	9.07e-05	0.000450704
Smp_147800	Lmp3 protein	336.974	506.475	167.474	0.330666	-1.59655	3.97e-07	3.17e-06
Smp_057090	radial spoke head protein 4 A	106.559	160.149	52.9678	0.33074	-1.59623	1.69e-05	9.89e-05
Smp_118010	hypothetical protein	76.1852	114.483	37.8873	0.330942	-1.59535	0.000278114	0.00120646
Smp_126990	synapsin	983.9	1478.17	489.633	0.331243	-1.59404	1.89e-10	2.67e-09
Smp_165250	#N/A	0.931281	1.39905	0.463511	0.331304	-1.59377	1	1
Smp_159430	Bardet Biedl syndrome 1 protein	18.9615	28.4806	9.44236	0.331536	-1.59276	0.0772433	0.153514
Smp_085990	hypothetical protein	116.575	175.041	58.1082	0.331969	-1.59088	5.74e-05	0.000297361
Smp_132550	centrosomal protein POC5	65.6166	98.519	32.7142	0.332059	-1.59049	0.000777905	0.003012
Smp_138120	Bardet Biedl syndrome 7 protein	46.7825	70.2389	23.3261	0.332096	-1.59033	0.00369551	0.0117254
Smp_084090	hypothetical protein	998.501	1498.98	498.02	0.332239	-1.58971	9.72e-06	5.96e-05
Smp_173110	hypothetical protein	208.735	313.354	104.115	0.332261	-1.58961	1.57e-06	1.12e-05
Smp_124380	leucine rich	9.99184	14.9998	4.98392	0.332266	-1.58959	0.118606	0.21667
Smp_178230	hypothetical protein	61.8462	92.8323	30.8601	0.332429	-1.58888	0.000715532	0.00279442
Smp_152490	e3 ubiquitin protein ligase CCNB1IP1	9.82569	14.7465	4.90489	0.332614	-1.58808	0.0778407	0.154393
Smp_145940	#N/A	49.5154	74.294	24.7368	0.332959	-1.58659	0.000511479	0.00206816
Smp_014430	hypothetical protein	7.49357	11.2418	3.74533	0.333161	-1.58571	0.264178	0.403715
Smp_045330	#N/A	17.3879	26.0838	8.69201	0.333234	-1.58539	0.101258	0.19135
Smp_147460	ceramidase	3082.5	4622.89	1542.12	0.333584	-1.58388	6.73e-11	1.04e-09
Smp_199770	schwannomin interacting protein	1774.18	2660.58	887.77	0.333675	-1.58348	1.06e-09	1.31e-08
Smp_174040	lachesin	666.279	999.006	333.552	0.333884	-1.58258	1.23e-09	1.51e-08
Smp_135550	hypothetical protein	64.5968	96.8438	32.3499	0.334042	-1.5819	0.000157528	0.000730503
Smp_153480	solute carrier family 12	5159.91	7735.25	2584.58	0.334131	-1.58151	1.33e-10	1.95e-09
Smp_143480	hypothetical protein	665.44	997.498	333.383	0.334219	-1.58113	4.46e-09	5.03e-08
Smp_057790	fibrocystin l	52.2627	78.3393	26.1862	0.334267	-1.58093	0.00545574	0.0164779
Smp_212750	smad	62.5524	93.7438	31.3609	0.334538	-1.57976	0.000431416	0.00177914
Smp_159850	dopamine D1 receptor	12.9813	19.4533	6.50934	0.334613	-1.57943	0.0402362	0.0896974
Smp_201720	tetraspanin D76	2.07941	3.11553	1.04329	0.334868	-1.57834	0.509447	0.658283
Smp_172580	docking protein 3	1157.92	1734.27	581.568	0.335339	-1.57631	6.07e-09	6.67e-08
Smp_062400	#N/A	21.7986	32.6481	10.9492	0.335369	-1.57618	0.0518145	0.110128
Smp_017870	hypothetical protein	84.8655	127.092	42.6386	0.335493	-1.57564	0.000325893	0.00139019
Smp_067010	RUN domain containing protein 1	788.787	1180.96	396.617	0.335844	-1.57414	6.7e-10	8.69e-09
Smp_133070	hypothetical protein	102.076	152.823	51.3277	0.335863	-1.57406	1.36e-05	8.08e-05
Smp_151430	protein piccolo	114.347	171.185	57.5098	0.335951	-1.57368	0.000125978	0.000602163
Smp_159560	GATA binding factor 2	58.2485	87.1995	29.2974	0.335982	-1.57355	0.00292547	0.00958488
Smp_179660	hypothetical protein	1756.18	2628.59	883.765	0.336212	-1.57256	5.17e-10	6.83e-09
Smp_105410	glucose transport protein	1884.52	2820.07	948.975	0.336507	-1.57129	1.14e-10	1.7e-09
Smp_076490	bone morphogenetic protein antagonist noggin	133.126	199.202	67.0498	0.336592	-1.57093	7.36e-05	0.000372519
Smp_181450	DNA double strand break repair rad50 ATPase	163.19	244.166	82.2139	0.336713	-1.57041	3.38e-05	0.000184426
Smp_158100	hypothetical protein	2167.15	3241.6	1092.7	0.337087	-1.56881	2.26e-09	2.67e-08
Smp_194690	zinc metalloprotease	107.61	160.956	54.2637	0.337133	-1.56861	0.000356873	0.00150607
Smp_185750	hypothetical protein	48.741	72.8987	24.5833	0.337226	-1.56821	0.00200192	0.00688797
Smp_141760	hypothetical protein	2.0682	3.09311	1.04329	0.337295	-1.56792	0.512873	0.662023
Smp_049230	Major egg antigen (p40)	6.88519	10.2933	3.47712	0.337805	-1.56574	0.230363	0.363891
Smp_138850	SH2 domain containing protein 4A	128.876	192.667	65.0856	0.337814	-1.5657	0.000145484	0.000682929
Smp_134550	hypothetical protein	198.073	296.113	100.032	0.337818	-1.56568	2.48e-07	2.04e-06
Smp_162670	sperm associated antigen 17	62.5511	93.5103	31.5918	0.337843	-1.56557	0.00105791	0.00394642
Smp_055220	surface protein PspC	992.653	1483.72	501.582	0.338056	-1.56467	3.22e-11	5.32e-10
Smp_057710	hypothetical protein	52.3129	78.1869	26.4389	0.33815	-1.56426	0.000404096	0.00167971
Smp_212450	placental protein 11	710.742	1062.2	359.281	0.338241	-1.56387	2.97e-06	2.01e-05
Smp_087580	programmed cell death 6 interacting protein	3285.22	4907.99	1662.45	0.338723	-1.56182	3.39e-10	4.59e-09
Smp_041350	bruno rna binding protein	45.6226	68.1501	23.0951	0.338886	-1.56113	0.00212565	0.00725346
Smp_134140	cAMP specific 3',5' cyclic phosphodiesterase 4D	907.453	1355.51	459.396	0.33891	-1.56102	1.32e-05	7.91e-05
Smp_145330	hypothetical protein	25.0382	37.3879	12.6885	0.339374	-1.55905	0.0138318	0.0366113
Smp_170750	paired box protein pax 6	11.6477	17.3845	5.91094	0.340011	-1.55634	0.127001	0.228688
Smp_054470	thioredoxin	81	120.865	41.135	0.340338	-1.55496	2.69e-05	0.000150403
Smp_105340	cyclic nucleotide gated cation channel alpha 3	105.47	157.35	53.5894	0.340573	-1.55396	5.34e-05	0.000278777
Smp_005350	Calcium binding protein	3447.34	5143.05	1751.63	0.340581	-1.55393	4.58e-11	7.35e-10
Smp_140410	MAGUK p55 subfamily	201.936	301.233	102.64	0.340732	-1.55329	2.47e-06	1.7e-05
Smp_201210	hypothetical protein	28.0217	41.7923	14.2512	0.341	-1.55216	0.00227633	0.00770945
Smp_141830	transcriptional enhancer factor tef	132.312	197.325	67.2994	0.341059	-1.55191	0.000136338	0.000645788
Smp_086330	Myophilin	3197.65	4768.71	1626.59	0.341096	-1.55175	5.32e-11	8.4e-10
Smp_194810	#N/A	607.174	905.418	308.929	0.341201	-1.55131	0.000182299	0.000828003
Smp_194800	ATP dependent RNA helicase Ddx1	1251.41	1866.01	636.817	0.341272	-1.55101	2.01e-05	0.000115015
Smp_176730	Cys loop ligand gated ion channel subunit	44.22	65.9186	22.5214	0.341655	-1.54939	0.0035774	0.0114089
Smp_142050	Serine/Threonine Kinase, CMGC Group, MAPK family, ERK subfamily	810.307	1207.46	413.157	0.342171	-1.54721	6.07e-10	7.92e-09
Smp_135300	hypothetical protein	103.484	154.192	52.7755	0.342271	-1.54679	0.000467486	0.00191204
Smp_034860	nuclear receptor 2DBD-gamma	16.0527	23.9186	8.18671	0.342274	-1.54678	0.0373062	0.0844316
Smp_121920	vesicular amine transporter	302.861	451.054	154.668	0.342904	-1.54412	2.48e-07	2.04e-06
Smp_152890	hypothetical protein	367.46	547.136	187.784	0.343212	-1.54283	3.16e-05	0.000173667
Smp_001560	e3 ubiquitin protein ligase ZSWIM2	182.543	271.788	93.298	0.343275	-1.54256	2.25e-05	0.000127589
Smp_035250	hypothetical protein	78.1309	116.324	39.9382	0.343336	-1.54231	0.00012477	0.000597827
Smp_141510	family S9 non peptidase ue (S09 family)	217.049	323.106	110.992	0.343516	-1.54155	9.07e-07	6.75e-06
Smp_122060	hypothetical protein	124.445	185.22	63.6704	0.343756	-1.54054	0.000163751	0.000756191
Smp_015100	hypothetical protein	265.374	394.896	135.852	0.344018	-1.53944	1.53e-07	1.31e-06
Smp_142140	hypothetical protein	114.123	169.807	58.4384	0.344146	-1.53891	6.6e-05	0.000337381
Smp_108550	hypothetical protein	5.92025	8.80827	3.03223	0.344248	-1.53848	0.132615	0.23674
Smp_161650	hypothetical protein	128.85	191.69	66.0112	0.344365	-1.53799	4.65e-06	3e-05
Smp_133550	neuropeptide receptor type	169.964	252.833	87.0942	0.344473	-1.53754	6.18e-07	4.74e-06
Smp_154060	hypothetical protein	23.6207	35.1326	12.1087	0.344658	-1.53676	0.0255371	0.0614163
Smp_137940	guanylate kinase	314.276	467.429	161.123	0.3447	-1.53659	1.65e-07	1.41e-06
Smp_145660	#N/A	230.861	343.362	118.361	0.344711	-1.53654	2.1e-08	2.08e-07
Smp_165760	IQ domain containing protein	37.056	55.1094	19.0025	0.344815	-1.53611	0.00257308	0.00857721
Smp_212330	DNA directed RNA polymerase III largest subunit	364.41	541.932	186.889	0.344858	-1.53593	1.09e-07	9.65e-07
Smp_131620	hypothetical protein	87.7278	130.456	44.9995	0.34494	-1.53558	0.000359618	0.00151573
Smp_125200	Aquaporin 9 (AQP 9) (Small solute channel 1)	28.3333	42.1241	14.5425	0.345231	-1.53437	0.0164184	0.0424303
Smp_192490	cadherin	114.642	170.438	58.846	0.345263	-1.53423	0.000145422	0.000682929
Smp_148160	Spermatogenesis associated protein 6	38.9689	57.9293	20.0086	0.345397	-1.53367	0.00407831	0.0127689
Smp_196730	hypothetical protein	41.1646	61.1858	21.1434	0.345561	-1.53299	0.0025494	0.008504
Smp_105220	hypothetical protein	1005.29	1494.06	516.522	0.345718	-1.53233	1.88e-11	3.2e-10
Smp_181040	KIF1 binding protein	88.2415	131.141	45.3422	0.345753	-1.53219	0.00013694	0.000647404
Smp_174270	AF6 protein	281.155	417.83	144.48	0.345787	-1.53205	7.09e-07	5.37e-06
Smp_151940	hypothetical protein	5.67423	8.4325	2.91596	0.3458	-1.53199	0.280934	0.423529
Smp_070100	hypothetical protein	1276.88	1897.31	656.451	0.345991	-1.53119	3.85e-10	5.17e-09
Smp_069400	regulator of G protein signaling 3	74.9408	111.34	38.5415	0.34616	-1.53049	0.000123926	0.000594353
Smp_143270	hypothetical protein	516.558	767.311	265.806	0.346413	-1.52944	4.75e-09	5.33e-08
Smp_077740	hypothetical protein	3.6364	5.40012	1.87267	0.346782	-1.5279	0.532713	0.681092
Smp_030010	hypothetical protein	1935.92	2874.77	997.067	0.346833	-1.52769	3.53e-09	4.03e-08
Smp_136150	hypothetical protein	37.5942	55.8199	19.3684	0.34698	-1.52707	0.00321174	0.0103961
Smp_087250	muscle LIM protein	2634.77	3911.87	1357.66	0.347063	-1.52673	1.51e-11	2.62e-10
Smp_154600	acetylcholinesterase	1200.82	1782.71	618.928	0.347184	-1.52623	1.55e-09	1.88e-08
Smp_129010	hypothetical protein	192.407	285.574	99.2402	0.347511	-1.52487	2.91e-07	2.37e-06
Smp_127870	neurotrimin (hnt)	53.5027	79.4084	27.5969	0.347531	-1.52479	0.00163558	0.00577328
Smp_203580	hypothetical protein	455.89	676.63	235.151	0.347532	-1.52478	3.62e-06	2.4e-05
Smp_137300	amine GPCR	10.181	15.1098	5.25214	0.347598	-1.52451	0.168361	0.285005
Smp_198730	hypothetical protein	80.4104	119.336	41.4852	0.347635	-1.52436	0.0010538	0.00393326
Smp_151830	Choline transporter protein 1	19.1956	28.4853	9.90587	0.347754	-1.52386	0.0979424	0.186283
Smp_175390	hypothetical protein	325.367	482.757	167.976	0.347953	-1.52304	7.1e-07	5.37e-06
Smp_172250	inositol 5 phosphatase	1272.18	1887.04	657.312	0.348329	-1.52148	7.44e-09	8.01e-08
Smp_125730	hypothetical protein	1868.82	2771.95	965.684	0.348378	-1.52128	9.02e-10	1.14e-08
Smp_141070	glutamate receptor interacting protein 1	207.194	307.231	107.157	0.348783	-1.5196	1.8e-05	0.000104224
Smp_152180	fad NAD binding oxidoreductases	1766.4	2619.13	913.674	0.348847	-1.51933	2.15e-09	2.54e-08
Smp_139760	Kinesin Light Chain family member (klc 2)	422.02	625.735	218.305	0.348877	-1.51921	9.97e-08	8.83e-07
Smp_024370	hypothetical protein	2599.1	3853.7	1344.5	0.348885	-1.51918	1.21e-10	1.79e-09
Smp_029800	band 4	590.848	876.036	305.661	0.348914	-1.51906	1.27e-08	1.31e-07
Smp_091870	hypothetical protein	386.821	573.474	200.169	0.349046	-1.51851	1.39e-07	1.2e-06
Smp_015020	sodium potassium transporting ATPase alpha subunit	1950.12	2890.98	1009.25	0.349102	-1.51828	5.66e-10	7.42e-09
Smp_130160	hypothetical protein	486.221	720.686	251.755	0.349327	-1.51735	1.41e-07	1.21e-06
Smp_123190	ADP ribosylation factor protein 2 binding	68.4792	101.486	35.4721	0.349526	-1.51653	0.000634949	0.0025043
Smp_131990	Growth arrest specific protein 2 3	798.763	1183.66	413.863	0.349646	-1.51604	9.97e-09	1.05e-07
Smp_131690	peripheral plasma membrane protein CASK	388.944	576.363	201.525	0.349649	-1.51602	7.03e-08	6.39e-07
Smp_137420	hypothetical protein	33.9085	50.2422	17.5748	0.349801	-1.51539	0.00617337	0.0183303
Smp_194090	subfamily S1A unassigned peptidase (S01 family)	3519.33	5213.97	1824.7	0.349963	-1.51473	4.73e-11	7.54e-10
Smp_146080	hypothetical protein	97.1758	143.967	50.385	0.349977	-1.51467	0.000518775	0.00209086
Smp_143800	sodium:chloride dependent neurotransmitter	313.23	464.021	162.439	0.350069	-1.51429	2.54e-08	2.48e-07
Smp_181080	hypothetical protein	688.634	1019.83	357.436	0.350486	-1.51257	8.41e-08	7.56e-07
Smp_156850	hypothetical protein	114.168	169.073	59.2632	0.350518	-1.51244	3.17e-05	0.000174001
Smp_176610	BTB:POZ domain containing protein	4041.05	5984.09	2098.02	0.350601	-1.5121	6.29e-09	6.89e-08
Smp_159490	polypeptide GalNAc transferase 6	69.729	103.247	36.2115	0.350728	-1.51158	0.000174561	0.000799426
Smp_123680	hypothetical protein	1255.05	1858.27	651.836	0.350776	-1.51138	3.16e-09	3.64e-08
Smp_016780	alpha tubulin	2141.56	3170.57	1112.56	0.350901	-1.51086	1.16e-11	2.07e-10
Smp_176410	f box:lrr repeat protein 7	420.498	622.468	218.528	0.351066	-1.51018	3.35e-07	2.71e-06
Smp_135630	protocadherin gamma a10	22.1455	32.7807	11.5103	0.351131	-1.50992	0.0656519	0.134286
Smp_012660	Sushi:SCR:CCP,domain containing protein	5.57368	8.25002	2.89734	0.351191	-1.50967	0.449955	0.603271
Smp_147470	SLIT and NTRK protein 5 like	622.634	921.341	323.927	0.351582	-1.50807	4.29e-08	4.03e-07
Smp_022070	hypothetical protein	24.0747	35.6189	12.5304	0.351792	-1.50721	0.0088437	0.0248306
Smp_169860	normocyte binding protein 1	24.3362	36.0026	12.6699	0.351916	-1.5067	0.027989	0.0665091
Smp_183610	hypothetical protein	23.2161	34.3421	12.0901	0.352049	-1.50615	0.0435017	0.095479
Smp_199350	coiled coil domain containing protein 162	49.9801	73.9321	26.0281	0.352055	-1.50613	0.00664456	0.0194794
Smp_171450	E3 ubiquitin protein ligase mib1	275.4	407.35	143.451	0.352157	-1.50571	5.31e-07	4.15e-06
Smp_131580	lysosomal alpha mannosidase	4496.9	6651.16	2342.65	0.352217	-1.50546	8.4e-09	8.97e-08
Smp_024820	tetraspanin family protein 16 invertebrate	2125.68	3143.76	1107.59	0.352314	-1.50507	1.94e-10	2.73e-09
Smp_198700	mitogen activated protein kinase kinase kinase	162.194	239.846	84.5424	0.352487	-1.50436	0.00176197	0.00617558
Smp_201790	hypothetical protein	2.70293	3.99671	1.40916	0.352579	-1.50398	0.581026	0.725022
Smp_199430	nephrocystin 4	61.896	91.504	32.2879	0.352858	-1.50284	0.00101407	0.00380209
Smp_150380	sphingomyelin synthase 1	812.594	1201.29	423.895	0.352866	-1.50281	1.15e-09	1.42e-08
Smp_048560	Four and a half LIM domains protein 2	825.962	1220.8	431.122	0.353147	-1.50166	1.74e-09	2.09e-08
Smp_098650	estrogen receptor beta1	158.038	233.573	82.5023	0.353218	-1.50137	3.67e-05	0.000198872
Smp_007330	hypothetical protein	838.224	1238.34	438.108	0.353786	-1.49905	9.08e-08	8.12e-07
Smp_171380	homeobox domain protein	9.974	14.7331	5.21489	0.353957	-1.49835	0.366165	0.51663
Smp_157050	rhodopsin orphan GPCR	100.678	148.696	52.6608	0.354152	-1.49756	0.000365768	0.00153904
Smp_163070	coiled coil domain containing protein 108	77.6112	114.627	40.5954	0.354152	-1.49756	0.000820215	0.00315684
Smp_082830	Dynein intermediate chain	61.8266	91.2909	32.3624	0.354497	-1.49615	0.000293884	0.00126713
Smp_080560	SKI family transcriptional corepressor 2	5.56835	8.22075	2.91596	0.354707	-1.4953	0.293754	0.437683
Smp_173170	proto oncogene tyrosine protein kinase LCK	17.7219	26.1535	9.29041	0.355227	-1.49319	0.0631602	0.13002
Smp_147160	Cadmium metallothionein (MT Cd)	182.558	269.389	95.7274	0.35535	-1.49269	3.37e-07	2.73e-06
Smp_163480	#N/A	94.1956	138.987	49.4037	0.355454	-1.49226	0.00041511	0.00172189
Smp_098250	hypothetical protein	42.6985	62.998	22.3991	0.355552	-1.49187	0.0081365	0.0231239
Smp_045220	myosin light chain	6247.47	9217.38	3277.56	0.355584	-1.49174	3.68e-11	6.02e-10
Smp_126620	hypothetical protein	256.311	378.139	134.483	0.355644	-1.4915	1.74e-06	1.23e-05
Smp_172330	myosin xviiia	516.94	762.491	271.39	0.355925	-1.49035	1.14e-05	6.88e-05
Smp_181440	protein tyrosine phosphatase domain containing protein	88.7461	130.894	46.5979	0.355996	-1.49007	0.00046881	0.00191667
Smp_152280	beta arrestin	45.8814	67.643	24.1198	0.356575	-1.48772	0.00402861	0.0126292
Smp_090160	zinc finger homeobox protein 3	29.0873	42.8818	15.2929	0.356629	-1.4875	0.0183659	0.0466271
Smp_034500	Dual specificity protein phosphatase 10	197.803	291.608	103.998	0.356636	-1.48748	7.64e-07	5.75e-06
Smp_093710	hypothetical protein	98.1343	144.628	51.6408	0.35706	-1.48576	6.84e-06	4.31e-05
Smp_040440	centrosomal protein of 76 kDa	18.0962	26.6694	9.52295	0.357074	-1.4857	0.0226016	0.0551837
Smp_117920	steroid dehydrogenase	109.618	161.535	57.7006	0.357201	-1.48519	0.000124596	0.00059728
Smp_032750	guanine nucleotide binding protein G(i) alpha	3.55642	5.24016	1.87267	0.357368	-1.48452	0.557699	0.703802
Smp_018730	hypothetical protein	73.2745	107.961	38.5879	0.357423	-1.48429	0.00195251	0.00673895
Smp_131890	sodium:chloride dependent transporter	3311.03	4877.85	1744.2	0.357575	-1.48368	1.87e-09	2.24e-08
Smp_191780	hypothetical protein	89.0843	131.222	46.9467	0.357766	-1.48291	0.00019443	0.000876698
Smp_128920	spectrin beta chain	175.789	258.918	92.6608	0.357877	-1.48246	0.00674056	0.0197027
Smp_144300	tns1 protein	32.3431	47.6369	17.0493	0.357901	-1.48237	0.0219763	0.0538022
Smp_155610	fast skeletal troponin beta	55.0306	81.0349	29.0262	0.358194	-1.48119	0.000239588	0.00105544
Smp_199060	serine rich repeat protein	291.878	429.79	153.966	0.358235	-1.48102	0.000285886	0.00123586
Smp_123660	peroxidasin	759.493	1118.31	400.679	0.35829	-1.4808	0.000123144	0.000591747
Smp_175290	hypothetical protein	15.4459	22.7424	8.14947	0.358338	-1.48061	0.114072	0.209762
Smp_148870	hypothetical protein	408.5	601.436	215.564	0.358415	-1.4803	5.09e-07	3.99e-06
Smp_191130	hypothetical protein	24.2996	35.7759	12.8234	0.358437	-1.48021	0.00817894	0.0232313
Smp_153700	hypothetical protein	2716.32	3998.88	1433.77	0.358542	-1.47979	7.35e-09	7.93e-08
Smp_203190	hypothetical protein	717.907	1056.83	378.986	0.358606	-1.47953	2.88e-09	3.34e-08
Smp_125480	synaptopodin 2 protein like	664.254	977.751	350.757	0.358738	-1.479	8.36e-09	8.95e-08
Smp_049240	major egg antigen	10.3455	15.2249	5.46605	0.35902	-1.47786	0.0995078	0.18875
Smp_194050	Clumping factor A	6746.54	9928.3	3564.78	0.359052	-1.47773	7.5e-10	9.65e-09
Smp_151440	hypothetical protein	19.7295	29.0338	10.4252	0.359073	-1.47765	0.0401041	0.0894832
Smp_135180	FERM RhoGEF and pleckstrin domain containing protein	64.6144	95.0697	34.159	0.359305	-1.47672	0.00430734	0.0134059
Smp_147000	syntenin 2	629.742	926.526	332.958	0.359362	-1.47649	5.96e-09	6.57e-08
Smp_032990	Calmodulin 4 (Calcium binding protein Dd112)	6.20656	9.1313	3.28182	0.359403	-1.47632	0.77492	0.878355
Smp_121600	hypothetical protein	394.798	580.722	208.875	0.359681	-1.47521	1.98e-08	1.97e-07
Smp_076300	forkhead box protein F1	476.493	700.838	252.148	0.359781	-1.47481	0.000304411	0.00130855
Smp_208030	hypothetical protein	4763.12	7005.38	2520.85	0.359844	-1.47456	0.00435256	0.0135212
Smp_043110	hypothetical protein	1545.85	2273.06	818.644	0.36015	-1.47333	5.07e-10	6.71e-09
Smp_005720	Aquaporin 3 (AQP 3)	1756.8	2583.24	930.367	0.360155	-1.47331	1.29e-10	1.89e-09
Smp_213660	hypothetical protein	64.3039	94.5202	34.0876	0.360639	-1.47137	0.000931046	0.00353613
Smp_006860	PDZ and LIM domain protein Zasp	1728.14	2539.32	916.957	0.361104	-1.46951	1.81e-10	2.56e-09
Smp_076500	dystrophin,s A:C:F:G:H	1889.36	2775.46	1003.27	0.361478	-1.46802	2.32e-06	1.6e-05
Smp_172260	hypothetical protein	1.9646	2.88592	1.04329	0.361511	-1.46789	0.562527	0.708364
Smp_126350	NMDA type glutamate receptor 1	1263.38	1855.32	671.442	0.361901	-1.46633	1e-08	1.05e-07
Smp_193580	hypothetical protein	2.65103	3.89291	1.40916	0.36198	-1.46602	0.611876	0.751736
Smp_168390	TNF receptor associated factor 3	22.7321	33.3741	12.0901	0.36226	-1.4649	0.0518272	0.110131
Smp_089780	p2X purinoceptor 4	6.31884	9.27684	3.36085	0.362284	-1.46481	0.456682	0.609257
Smp_137770	BAH domain and coiled coil containing 1	24.4901	35.9445	13.0357	0.362663	-1.4633	0.0378537	0.0853617
Smp_158370	tubulin monoglycylase TTLL3	25.5284	37.46	13.5969	0.362972	-1.46207	0.0359404	0.0820705
Smp_049580	zinc finger protein	798.791	1171.93	425.653	0.363207	-1.46114	1.08e-06	7.9e-06
Smp_146580	UNCoordinated family member (unc 62)	326.408	478.782	174.035	0.363494	-1.45999	0.000188634	0.000853269
Smp_171600	hypothetical protein	315.382	462.518	168.246	0.363761	-1.45894	0.000108593	0.000529238
Smp_132490	hypothetical protein	8.24301	12.0819	4.40414	0.364524	-1.45591	0.278579	0.420573
Smp_136930	hypothetical protein	1049.3	1537.84	560.753	0.364637	-1.45547	8.88e-09	9.44e-08
Smp_123650	peroxidasin	698.447	1023.61	373.287	0.364678	-1.45531	0.000131691	0.000626189
Smp_144370	leucine rich repeat containing protein 71	48.6987	71.3678	26.0297	0.364726	-1.45511	0.00221531	0.00752071
Smp_163240	t box transcription factor tbx2	172.528	252.826	92.23	0.364797	-1.45484	0.00017612	0.000805085
Smp_074830	tubulin polyglutamylase ttll6	124.895	183.014	66.7755	0.364865	-1.45456	0.000355304	0.00150009
Smp_140330	epsin 4:enthoprotin	1742.24	2552.1	932.374	0.365336	-1.4527	3.43e-08	3.29e-07
Smp_008620	inactive rhomboid protein 1	303.019	443.864	162.174	0.36537	-1.45257	3.67e-07	2.95e-06
Smp_094190	serine:threonine protein kinase NIM1	905.551	1326.33	484.776	0.365502	-1.45205	1.3e-08	1.33e-07
Smp_139280	hypothetical protein	81.1747	118.858	43.4912	0.365908	-1.45045	0.0125759	0.0337813
Smp_128640	glycosyltransferase protein LARGE	3.46032	5.0666	1.85405	0.365935	-1.45034	0.840582	0.926353
Smp_145470	zinc finger protein	20.6867	30.2893	11.0841	0.36594	-1.45032	0.040753	0.0906058
Smp_160280	tectonic 1	87.3099	127.789	46.8304	0.366466	-1.44825	0.000420727	0.00174011
Smp_171140	serine rich repeat protein	2324.68	3401.44	1247.92	0.366881	-1.44662	1.9e-08	1.91e-07
Smp_104850	hypothetical protein	111.179	162.668	59.6895	0.366942	-1.44638	0.000139518	0.000658344
Smp_171860	hypothetical protein	461.834	675.687	247.981	0.367007	-1.44612	2.25e-06	1.55e-05
Smp_189490	matrix remodeling associated protein 5	172.782	252.749	92.8143	0.367219	-1.44529	0.00276224	0.00910403
Smp_128550	src type protein tyrosine kinase	2.8047	4.10259	1.5068	0.367281	-1.44504	0.55346	0.700861
Smp_180670	hypothetical protein	358.079	523.633	192.524	0.36767	-1.44352	1.28e-06	9.24e-06
Smp_157930	lysophospholipid acyltransferase 7	325.505	475.941	175.069	0.367838	-1.44286	5.48e-07	4.26e-06
Smp_210990	serine:threonine protein phosphatase PP1 beta	1.72284	2.51867	0.927023	0.368061	-1.44198	1	1
Smp_145030	deleted in lung and esophageal cancer protein 1	111.039	162.286	59.7917	0.368433	-1.44052	0.000441578	0.00181653
Smp_077720	annexin B2	3203.45	4681.81	1725.09	0.368467	-1.44039	4.18e-09	4.72e-08
Smp_179570	otopetrin	476.273	696.029	256.517	0.368544	-1.44009	1.41e-06	1.01e-05
Smp_148040	DC STAMP domain containing protein 1	114.263	166.983	61.542	0.368551	-1.44006	0.000517603	0.00208699
Smp_017880	clathrin light chain a	443.47	648.054	238.887	0.368622	-1.43979	3.95e-08	3.75e-07
Smp_188810	hypothetical protein	7.8133	11.4178	4.20884	0.368622	-1.43978	0.336682	0.485218
Smp_162980	rhodopsin orphan GPCR	68.1723	99.6137	36.7308	0.368733	-1.43935	0.000154571	0.000719138
Smp_149720	hypothetical protein	508.797	743.388	274.205	0.368858	-1.43886	3.5e-07	2.82e-06
Smp_124260	hypothetical protein	18.6308	27.2209	10.0408	0.368863	-1.43884	0.064512	0.132473
Smp_138430	regulator of G protein signaling	470.886	687.894	253.879	0.369067	-1.43804	7.58e-08	6.87e-07
Smp_133520	forkhead box protein j1	51.7923	75.6574	27.9271	0.369126	-1.43782	0.0015188	0.00540517
Smp_145080	hypothetical protein	345.308	504.401	186.215	0.36918	-1.4376	3.66e-06	2.42e-05
Smp_170280	integrin alpha ps	1260.71	1841.4	680.02	0.369295	-1.43715	2.63e-05	0.00014724
Smp_079480	hypothetical protein	272.309	397.712	146.906	0.369378	-1.43683	5.87e-07	4.53e-06
Smp_166660	hypothetical protein	59.6239	87.0747	32.1732	0.36949	-1.43639	0.000615809	0.00243848
Smp_194040	hypothetical protein	20.3499	29.7134	10.9864	0.369746	-1.43539	0.0461425	0.100258
Smp_157260	hypothetical protein	60.5913	88.4684	32.7142	0.369783	-1.43525	0.0035684	0.0113839
Smp_125440	FERM domain containing protein 5	93.0264	135.82	50.2331	0.369851	-1.43498	0.000918763	0.00349615
Smp_106110	Kv channel interacting protein 4	469.947	686.095	253.798	0.369917	-1.43473	1.63e-08	1.65e-07
Smp_139750	signal induced proliferation associated 1	179.428	261.916	96.9411	0.370123	-1.43392	5.21e-05	0.000272804
Smp_130050	PDZ domain containing RING finger protein	134.096	195.721	72.4711	0.370277	-1.43332	1.88e-05	0.000108476
Smp_149010	protocadherin gamma b	500.024	729.795	270.253	0.370314	-1.43318	0.000548463	0.00219894
Smp_129280	hypothetical protein	18.3583	26.7922	9.92449	0.370425	-1.43275	0.102785	0.193235
Smp_001040	kinesin heavy chain	6004.89	8762.25	3247.53	0.370627	-1.43196	8.52e-05	0.000425443
Smp_149180	TRAF type zinc finger domain containing protein	123.339	179.944	66.7337	0.370859	-1.43106	0.000276508	0.00120128
Smp_179360	sortilin	2710.79	3954.84	1466.75	0.370876	-1.43099	3.38e-06	2.25e-05
Smp_125190	hypothetical protein	9.70529	14.1584	5.25214	0.370954	-1.43069	0.220016	0.35089
Smp_149090	hypothetical protein	41.9209	61.1483	22.6936	0.371124	-1.43003	0.00204074	0.00700455
Smp_151190	retinal rod rhodopsin sensitive cGMP	178.694	260.536	96.8527	0.371744	-1.42762	9.19e-06	5.65e-05
Smp_145770	hypothetical protein	455.182	663.596	246.768	0.371864	-1.42715	3.41e-06	2.27e-05
Smp_123780	glypican 5	93.2851	135.917	50.6532	0.372678	-1.424	0.00169899	0.00597803
Smp_091000	transmembrane protein 151B	17.8389	25.9843	9.69352	0.373053	-1.42255	0.041496	0.0919493
Smp_018720	rotatin	18.3277	26.6938	9.96173	0.373186	-1.42203	0.0504498	0.107795
Smp_051090	hypothetical protein	37.0529	53.9639	20.1419	0.373248	-1.42179	0.0216632	0.053217
Smp_134260	mitogen activated protein kinase 15	35.3428	51.4707	19.2149	0.373317	-1.42153	0.0208747	0.0515877
Smp_151390	hypothetical protein	23.51	34.2213	12.7987	0.373997	-1.4189	0.0186818	0.0471645
Smp_135670	coiled coil domain containing protein 164	65.346	95.1036	35.5883	0.374206	-1.4181	0.00124811	0.00456097
Smp_158460	breast cancer anti estrogen resistance protein	186.961	272.086	101.835	0.374276	-1.41782	1.74e-05	0.000101176
Smp_008660	gelsolin	5339.29	7768.36	2910.21	0.374624	-1.41649	1.01e-09	1.26e-08
Smp_124410	fatty acid amide hydrolase	234.043	340.478	127.607	0.37479	-1.41585	1.02e-05	6.21e-05
Smp_080210	alpha tocopherol transfer protein	809.559	1177.38	441.738	0.375188	-1.41432	1.2e-08	1.24e-07
Smp_212390	ubiquitin specific peptidase 2 (C19 family)	298.116	433.513	162.72	0.375352	-1.41368	2.22e-07	1.85e-06
Smp_063680	hypothetical protein	120.879	175.754	66.0035	0.375546	-1.41294	0.000108113	0.00052754
Smp_028670	carbonic anhydrase II	1441.72	2096.12	787.317	0.375607	-1.4127	3.9e-09	4.43e-08
Smp_146840	netrin	238.769	347.104	130.435	0.37578	-1.41204	4.2e-05	0.000224585
Smp_158730	sperm flagellar protein 2	108.992	158.429	59.5546	0.375906	-1.41155	0.000378974	0.00158899
Smp_174260	thyroid hormone receptor beta	72.736	105.712	39.7599	0.376115	-1.41075	0.00194782	0.00672509
Smp_143700	hypothetical protein	137.286	199.508	75.0645	0.376248	-1.41024	1.18e-05	7.12e-05
Smp_196870	#N/A	15.6067	22.6795	8.53396	0.376285	-1.4101	0.108588	0.201893
Smp_168550	steroid dehydrogenase	84.5361	122.819	46.2538	0.376603	-1.40889	5.74e-05	0.000297361
Smp_072030	hypothetical protein	107.878	156.684	59.0725	0.377017	-1.4073	0.00047271	0.00192786
Smp_200090	hypothetical protein	5.32379	7.73163	2.91596	0.377147	-1.4068	0.342656	0.491407
Smp_173760	hypothetical protein	79.8912	116.021	43.761	0.37718	-1.40667	0.00210897	0.00720556
Smp_141920	SH3 and multiple ankyrin repeat domains protein	429.135	623.204	235.065	0.377188	-1.40664	1.85e-06	1.3e-05
Smp_136480	CCAAT box DNA binding protein subunit B	117.178	170.11	64.2471	0.377681	-1.40476	9.22e-05	0.000456267
Smp_132930	cubilin	148.403	215.428	81.3784	0.377753	-1.40449	0.000391052	0.00163294
Smp_172410	serine:threonine protein kinase DCLK3	203.526	295.374	111.678	0.378089	-1.4032	3.35e-06	2.24e-05
Smp_166300	hypothetical protein	385.612	559.619	211.604	0.378122	-1.40308	3.46e-06	2.29e-05
Smp_018880	hypothetical protein	8.63322	12.5151	4.75138	0.379653	-1.39725	0.462937	0.615044
Smp_170210	tektin 2 (testicular)	20.3165	29.4513	11.1817	0.379668	-1.39719	0.0470815	0.101919
Smp_160370	hypothetical protein	33.8284	49.0217	18.6351	0.38014	-1.3954	0.0344569	0.0791006
Smp_121390	hypothetical protein	167.014	241.952	92.0766	0.380558	-1.39381	1.73e-05	0.000100799
Smp_134720	hypothetical protein	709.299	1027.44	391.153	0.380705	-1.39325	6.99e-07	5.31e-06
Smp_135490	multidrug and toxin extrusion protein 1	605.447	876.988	333.906	0.380742	-1.39312	1.52e-07	1.31e-06
Smp_137320	amine GPCR	25.2675	36.5955	13.9396	0.38091	-1.39248	0.0133696	0.0355487
Smp_140770	protein phosphatase 7	74.7807	108.253	41.3085	0.381593	-1.38989	0.00379598	0.0120021
Smp_134040	Ecdysone induced protein 74EF B	238.723	345.551	131.894	0.381691	-1.38952	0.000264438	0.00115367
Smp_204120	hypothetical protein	93.185	134.873	51.4967	0.381815	-1.38905	0.000722567	0.00281978
Smp_127850	hypothetical protein	20.3643	29.4739	11.2546	0.38185	-1.38892	0.0676985	0.13785
Smp_170030	sh3 domain binding glutamic acid rich	571.75	827.331	316.169	0.382156	-1.38777	4.67e-07	3.69e-06
Smp_161340	Sm29	35.2301	50.9755	19.4847	0.382236	-1.38747	0.00595677	0.0177667
Smp_156970	cadherin	179.489	259.693	99.285	0.382316	-1.38716	4.31e-05	0.000229805
Smp_068530	syntenin 1	5563.58	8049.17	3077.99	0.382399	-1.38685	6.36e-10	8.27e-09
Smp_132970	coiled coil domain containing protein 113	62.1381	89.866	34.4101	0.382905	-1.38494	0.00432866	0.0134554
Smp_150730	discoidin domain containing receptor 2	580.09	838.58	321.6	0.383505	-1.38268	1.59e-06	1.13e-05
Smp_154490	ras associating and dilute domain containing protein	2261.96	3269.77	1254.15	0.383558	-1.38248	6.71e-06	4.23e-05
Smp_155930	hypothetical protein	3.55334	5.13636	1.97031	0.383601	-1.38232	0.572714	0.71775
Smp_135210	Multiple epidermal growth factor domains	377.562	545.697	209.428	0.38378	-1.38165	5.59e-05	0.000290882
Smp_134130	ring canal kelch	130.168	188.087	72.2492	0.384127	-1.38034	0.000203085	0.000911158
Smp_133210	lysosomal alpha glucosidase	90.7962	131.178	50.4147	0.384324	-1.37961	3.23e-05	0.000176782
Smp_129100	hypothetical protein	106.978	154.552	59.4042	0.384363	-1.37946	0.000125814	0.000601667
Smp_000910	cancer susceptibility candidate protein 1	70.3835	101.624	39.1429	0.385174	-1.37642	0.00564663	0.016974
Smp_159440	schwannomin interacting protein	856.459	1236.54	476.378	0.385251	-1.37613	5.67e-07	4.39e-06
Smp_081470	hypothetical protein	667.605	963.869	371.34	0.38526	-1.3761	6.63e-08	6.06e-07
Smp_212710	gynecophoral canal protein, putative	6000.19	8658.35	3342.03	0.385989	-1.37337	7.2e-07	5.44e-06
Smp_124200	hypothetical protein	48.1076	69.4166	26.7987	0.386056	-1.37312	0.00284627	0.00935309
Smp_193610	hypothetical protein	1.69733	2.44901	0.945644	0.386133	-1.37283	0.686949	0.810918
Smp_194830	SmKK7	1484.03	2140.56	827.503	0.386582	-1.37115	9.13e-06	5.62e-05
Smp_138910	hypothetical protein	487.835	703.547	272.123	0.386787	-1.37039	9.92e-05	0.000487739
Smp_019210	hypothetical protein	44.242	63.7845	24.6996	0.387235	-1.36872	0.00749215	0.0215326
Smp_145280	leucine rich repeat and WD repeat containing	21.1983	30.5577	11.8389	0.387429	-1.368	0.276461	0.41818
Smp_149230	iroquois class homeodomain protein IRX 6	10.1995	14.702	5.69703	0.387501	-1.36773	0.343563	0.492211
Smp_179420	egg protein CP391S	16.8276	24.2547	9.40057	0.387577	-1.36744	0.0659454	0.1348
Smp_042170	deleted in lung and esophageal cancer protein 1	13.7784	19.8521	7.70458	0.388098	-1.36551	0.113192	0.208658
Smp_174870	hypothetical protein	167.075	240.698	93.4515	0.388252	-1.36493	0.000212366	0.000947693
Smp_151500	hypothetical protein	341.688	492.233	191.143	0.388318	-1.36469	1.79e-06	1.26e-05
Smp_008850	fmrfamide receptor	104.461	150.485	58.4368	0.388323	-1.36467	0.00191303	0.00662566
Smp_147320	camp dependent protein kinase regulatory chain	55.9106	80.541	31.2803	0.388377	-1.36447	0.0109755	0.0299945
Smp_035380	A kinase anchor protein 14	21.8054	31.4044	12.2064	0.388683	-1.36333	0.0551866	0.115908
Smp_155620	hypothetical protein	721.477	1039.06	403.893	0.38871	-1.36324	6.92e-07	5.27e-06
Smp_019350	hypothetical protein	4534.01	6528.59	2539.43	0.388971	-1.36226	1.76e-09	2.11e-08
Smp_016380	IQ motif and SEC7 domain containing protein	230.311	331.561	129.06	0.38925	-1.36123	1.66e-05	9.73e-05
Smp_077330	#N/A	60.6429	87.2974	33.9884	0.38934	-1.3609	0.0101235	0.0279564
Smp_197950	hypothetical protein	54.9701	79.1218	30.8183	0.389505	-1.36029	0.00286753	0.00941984
Smp_140250	G protein coupled receptor fragment	63.0007	90.6441	35.3574	0.390068	-1.3582	0.00111812	0.00413761
Smp_140820	hypothetical protein	940.219	1352.69	527.744	0.390143	-1.35792	1.01e-06	7.41e-06
Smp_141230	dual specificity tyrosine (Y) phosphorylation	47.847	68.8289	26.8652	0.390318	-1.35728	0.00573371	0.0171942
Smp_155410	Coiled coil domain containing protein 102A	473.086	680.442	265.73	0.390526	-1.35651	7e-07	5.31e-06
Smp_162290	hypothetical protein	79.1261	113.801	44.4509	0.390601	-1.35623	0.00215402	0.00734019
Smp_169150	short transient receptor potential channel 3	97.021	139.538	54.5039	0.390602	-1.35623	0.000984427	0.00370212
Smp_140510	TLC domain containing protein 2	2177.4	3130.6	1224.21	0.391047	-1.35459	9.96e-10	1.25e-08
Smp_139420	hypothetical protein	21.143	30.3911	11.8948	0.391391	-1.35332	0.0966204	0.184186
Smp_157170	histidine kinase	126.555	181.903	71.2075	0.391459	-1.35307	0.00012359	0.000593029
Smp_104390	kin of IRRE protein 3	656.132	942.633	369.631	0.392126	-1.35061	1.66e-07	1.42e-06
Smp_193460	hypothetical protein	38.2551	54.9592	21.5511	0.392129	-1.3506	0.027283	0.0650334
Smp_147500	MAGUK p55 subfamily	134.631	193.414	75.8475	0.392152	-1.35052	0.00040244	0.00167353
Smp_022610	transcription factor 21	3.52684	5.06474	1.98893	0.392703	-1.34849	0.349249	0.49849
Smp_123540	venom allergen-like (VAL) protein 12	242.579	348.291	136.867	0.392967	-1.34752	1.86e-06	1.3e-05
Smp_129240	hypothetical protein	983.883	1412.58	555.188	0.393032	-1.34728	1.87e-07	1.57e-06
Smp_145690	hypothetical protein	94.9141	136.237	53.5908	0.393363	-1.34607	0.0997106	0.189098
Smp_199680	hypothetical protein	16.5138	23.6999	9.32765	0.393574	-1.34529	0.0524774	0.111313
Smp_166490	ectonucleoside triphosphate diphosphohydrolase	201.102	288.581	113.623	0.39373	-1.34472	1.11e-05	6.73e-05
Smp_025410	calcium dependent mitochondrial carrier protein	436.637	626.511	246.762	0.393867	-1.34422	4.11e-08	3.88e-07
Smp_175010	vesicular glutamate transporter	46.19	66.2713	26.1087	0.393968	-1.34385	0.00738758	0.0212874
Smp_130080	ankyrin repeat domain containing protein 45	145.875	209.214	82.5366	0.394508	-1.34187	4e-05	0.000214807
Smp_187860	#N/A	57.9519	83.109	32.7947	0.394599	-1.34154	0.00290181	0.00951988
Smp_149750	hypothetical protein	3.51438	5.03982	1.98893	0.394644	-1.34138	0.351473	0.500373
Smp_152210	odd skipped	5.9691	8.55873	3.37947	0.394856	-1.3406	0.380919	0.532313
Smp_200370	hypothetical protein	8.59762	12.3276	4.86765	0.394858	-1.34059	0.343771	0.492367
Smp_132320	protocadherin gamma a4	1702.77	2441.43	964.105	0.394893	-1.34046	3.38e-06	2.25e-05
Smp_149080	protein FAM160A1	1061.06	1520.92	601.206	0.395292	-1.33901	3.32e-06	2.22e-05
Smp_204050	serine:threonine protein kinase Sgk1	183.711	263.289	104.133	0.395507	-1.33822	7.96e-06	4.97e-05
Smp_142130	coiled coil domain containing protein 81	80.1002	114.785	45.4152	0.395653	-1.33769	0.00173541	0.00609969
Smp_003110	Nadrin protein	1955.62	2802.29	1108.95	0.39573	-1.33741	4.08e-09	4.62e-08
Smp_147550	twik family of potassium channels	36.9858	52.9801	20.9915	0.396215	-1.33565	0.00656846	0.019279
Smp_129490	LIM:homeobox protein Lhx3	10.0374	14.3778	5.69703	0.396238	-1.33556	0.370095	0.520845
Smp_131020	transmembrane and TPR repeat containing protein	1280.19	1833.38	727.004	0.396538	-1.33447	1.79e-07	1.52e-06
Smp_054810	hypothetical protein	629.056	900.867	357.244	0.396556	-1.3344	1.32e-07	1.15e-06
Smp_140670	centrosomal protein of 135 kda	79.1929	113.385	45.0011	0.396889	-1.33319	0.00104294	0.00389712
Smp_150480	RNA binding motif single stranded interacting	845.511	1210.56	480.461	0.396891	-1.33319	2.5e-05	0.000140543
Smp_137550	dynein heavy chain	119.985	171.777	68.1937	0.396991	-1.33282	0.0787898	0.156027
Smp_058480	high affinity cAMP specific 3' 5' cyclic	43.4812	62.2443	24.7182	0.397116	-1.33237	0.00696122	0.0202466
Smp_152810	F box:LRR repeat protein 13	102.496	146.689	58.3035	0.397464	-1.3311	0.00159288	0.00563857
Smp_164380	protein KINase family member (kin 1)	812.686	1163.06	462.308	0.397491	-1.33101	3.01e-06	2.03e-05
Smp_139770	hypothetical protein	201.701	288.659	114.742	0.397501	-1.33097	7.4e-05	0.00037385
Smp_142220	apobec1 complementation factor	3.25651	4.65897	1.85405	0.397952	-1.32933	0.92369	0.989121
Smp_156860	meckelin	173.281	247.892	98.6695	0.398035	-1.32903	7.75e-05	0.000390079
Smp_126140	integrin alpha 5	301.795	431.738	171.852	0.398046	-1.32899	0.00384445	0.0121322
Smp_152990	tetraspanin CD63 receptor	36.0467	51.5654	20.528	0.398096	-1.32881	0.00645874	0.0190074
Smp_166520	ectonucleoside triphosphate diphosphohydrolase	830.112	1187.1	473.121	0.398551	-1.32716	1.53e-07	1.31e-06
Smp_131900	#N/A	336.107	480.559	191.655	0.398816	-1.3262	4.96e-06	3.19e-05
Smp_166420	tetratricopeptide repeat protein 30A	92.4739	132.213	52.7353	0.398867	-1.32602	0.00112165	0.0041476
Smp_045640	transcription factor castor	14.3221	20.4762	8.16809	0.398907	-1.32588	0.129863	0.232747
Smp_197700	G protein coupled 5 hydroxytryptamine receptor	6.90633	9.87203	3.94063	0.399171	-1.32492	0.366616	0.516885
Smp_127930	hypothetical protein	692.315	989.52	395.11	0.399294	-1.32448	9.28e-08	8.29e-07
Smp_164960	phosphatidylinositol 4,5 bisphosphate 3 kinase	1653.77	2363.58	943.954	0.399374	-1.32419	6.5e-07	4.97e-06
Smp_134200	WD repeat containing protein 16	78.2362	111.806	44.6664	0.399499	-1.32374	0.000605185	0.00240119
Smp_152940	otopetrin	532.282	760.555	304.009	0.39972	-1.32294	3.97e-06	2.6e-05
Smp_139850	glucan 1,6 alpha glucosidase	93.2865	133.27	53.3025	0.399958	-1.32208	0.00115735	0.00426669
Smp_178990	hypothetical protein	586.924	838.447	335.401	0.400027	-1.32183	1.03e-05	6.26e-05
Smp_181190	MYCBP associated protein	36.9659	52.8069	21.1248	0.400038	-1.32179	0.0175523	0.0448362
Smp_204580	amine GPCR	1.82489	2.60648	1.04329	0.400268	-1.32096	0.629436	0.767468
Smp_140660	centrosomal protein of 135 kda	296.316	423.22	169.411	0.400289	-1.32088	2.71e-05	0.000151348
Smp_173230	hypothetical protein	228.379	326.183	130.576	0.400316	-1.32079	0.000124989	0.000598128
Smp_159780	hypothetical protein	972.261	1388.52	556.005	0.40043	-1.32038	0.000354544	0.00149815
Smp_194360	eukaryotictranslation initiation factor	227.038	324.089	129.987	0.401085	-1.31802	1.84e-06	1.29e-05
Smp_151600	neuronal calcium sensor 2	348.185	496.934	199.435	0.401331	-1.31714	2.01e-06	1.4e-05
Smp_148790	laminin subunit beta 1	2071.91	2956.92	1186.91	0.401401	-1.31688	0.000544249	0.0021838
Smp_174360	kinesin associated protein 3	12.4352	17.7456	7.1248	0.401498	-1.31654	0.204114	0.330995
Smp_170710	WD repeat containing protein 52	31.039	44.2893	17.7887	0.401647	-1.316	0.0142533	0.0375968
Smp_198310	hypothetical protein	6.70435	9.56572	3.84298	0.401745	-1.31565	0.397143	0.549504
Smp_149740	alzheimer's disease beta amyloid	1071.54	1528.85	614.224	0.401755	-1.31561	5.33e-08	4.94e-07
Smp_152410	hypothetical protein	21.2944	30.3824	12.2064	0.401758	-1.3156	0.0675098	0.13755
Smp_145450	phospholipid translocating ATPase	58.4106	83.338	33.4831	0.401775	-1.31554	0.00720615	0.0208737
Smp_148530	major egg antigen	7528.86	10741.3	4316.42	0.401852	-1.31526	3.61e-09	4.11e-08
Smp_001780	hypothetical protein	716.159	1021.62	410.7	0.40201	-1.3147	1.64e-07	1.4e-06
Smp_141490	hypothetical protein	410.668	585.825	235.512	0.402018	-1.31467	1.36e-07	1.18e-06
Smp_145320	solute carrier family 26	650.149	927.292	373.006	0.402254	-1.31382	9.46e-07	7.01e-06
Smp_041460	tetraspanin CD63 receptor	2215.94	3160.33	1271.56	0.402349	-1.31348	3.74e-08	3.56e-07
Smp_159510	hypothetical protein	161.229	229.869	92.5883	0.402787	-1.31191	9.08e-05	0.000450794
Smp_071380	zinc finger protein	2722.5	3881.3	1563.71	0.402883	-1.31157	1.07e-07	9.48e-07
Smp_034660	IQ motif and SEC7 domain containing protein 1	827.8	1180.11	475.485	0.402914	-1.31146	1.24e-06	8.99e-06
Smp_076400	universal stress protein	303.598	432.689	174.508	0.403309	-1.31004	8.36e-06	5.18e-05
Smp_057360	serine:threonine protein kinase SIK3	53.5518	76.318	30.7856	0.403386	-1.30977	0.0257215	0.0617404
Smp_201600	hypothetical protein	820.567	1169.34	471.792	0.403468	-1.30947	1.92e-07	1.62e-06
Smp_163530	#N/A	353.299	503.271	203.328	0.404012	-1.30753	0.000531458	0.00213506
Smp_122900	beta arrestin	719.139	1024.4	413.875	0.404016	-1.30752	3.87e-07	3.09e-06
Smp_164810	tyrosine protein kinase Fps85D	446.648	636.01	257.286	0.404531	-1.30568	1.96e-05	0.00011237
Smp_181270	protein couch potato	407.709	580.436	234.982	0.404837	-1.30459	1.21e-06	8.81e-06
Smp_123050	Regulator of G protein signaling 20	199.085	283.326	114.845	0.405344	-1.30278	0.000220828	0.000981493
Smp_165470	epidermal growth factor receptor	678.372	965.39	391.355	0.405385	-1.30264	0.00127329	0.00464274
Smp_176970	serine:threonine protein kinase Nek4	57.5047	81.8302	33.1792	0.405464	-1.30235	0.00331807	0.010695
Smp_202920	hypothetical protein	30.3208	43.1459	17.4957	0.405502	-1.30222	0.0185496	0.0469746
Smp_144210	death associated protein kinase 1	295.839	420.927	170.751	0.405655	-1.30167	5.89e-05	0.000304204
Smp_141840	hypothetical protein	5.821	8.28116	3.36085	0.405843	-1.30101	0.582614	0.726223
Smp_029670	hypothetical protein	492.262	700.168	284.356	0.406126	-1.3	9.99e-07	7.37e-06
Smp_143860	hypothetical protein	21.595	30.7155	12.4746	0.406133	-1.29997	0.0849577	0.165896
Smp_210150	cortactin	884.568	1257.94	511.194	0.406374	-1.29912	1.56e-06	1.12e-05
Smp_158180	hypothetical protein	9.27935	13.1903	5.3684	0.406996	-1.29691	0.175497	0.293664
Smp_104120	hypothetical protein	21.592	30.6908	12.4932	0.407067	-1.29666	0.0627069	0.129327
Smp_155340	frizzled receptor	26.6281	37.8471	15.4092	0.407142	-1.2964	0.036369	0.0827642
Smp_123230	Sm50 protein	108.347	153.95	62.7449	0.407567	-1.29489	0.00132489	0.0047905
Smp_129790	synaptotagmin 3	112.911	160.43	65.3926	0.407608	-1.29475	0.000966553	0.00365126
Smp_158690	hypothetical protein	153.126	217.543	88.7096	0.407779	-1.29414	7.62e-05	0.000384384
Smp_196110	ferric chelate reductase 1	1239.47	1760.52	718.418	0.408071	-1.29311	9.57e-09	1.01e-07
Smp_020080	GTP binding protein (I) alpha subunit alpha	1409.27	2001.47	817.071	0.408235	-1.29253	5.68e-08	5.24e-07
Smp_073380	innexin unc 9	4.85831	6.8983	2.81831	0.408551	-1.29141	0.445709	0.599037
Smp_008490	glycogenin 1	1179.61	1674.92	684.304	0.408558	-1.29139	3.22e-08	3.11e-07
Smp_124720	hypothetical protein	8.64957	12.278	5.02116	0.408957	-1.28998	0.0902154	0.174454
Smp_201020	#N/A	49.9269	70.8679	28.9859	0.409013	-1.28978	0.0410361	0.0910926
Smp_000320	hypothetical protein	669.213	949.886	388.54	0.409038	-1.28969	2.21e-07	1.84e-06
Smp_203950	retinol dehydrogenase 11	684.361	971.191	397.531	0.409323	-1.28869	2.3e-07	1.91e-06
Smp_180430	hypothetical protein	55.0538	78.1236	31.984	0.409402	-1.28841	0.00297947	0.00973613
Smp_140230	centrosomal protein of 78 kda	43.4706	61.6805	25.2607	0.409542	-1.28792	0.0130902	0.0348898
Smp_122230	hypothetical protein	8.23824	11.6879	4.78862	0.409709	-1.28733	0.285469	0.428613
Smp_135040	gamma aminobutyric acid receptor subunit	242.842	344.509	141.175	0.409785	-1.28706	0.00859528	0.0242408
Smp_014680	coiled coil domain containing 96	59.081	83.8062	34.3558	0.409944	-1.2865	0.00624058	0.0184912
Smp_141910	SH3 and multiple ankyrin repeat domains protein	450.683	639.264	262.101	0.410004	-1.28629	0.00143865	0.00516058
Smp_170070	innexin	7.17441	10.1757	4.17316	0.410112	-1.28591	0.17824	0.297227
Smp_147350	hypothetical protein	81.5468	115.648	47.4459	0.410262	-1.28538	0.00392143	0.0123438
Smp_124690	voltage dependent calcium channel	14.0381	19.9081	8.16809	0.41029	-1.28528	0.149179	0.259648
Smp_125980	tetratricopeptide repeat protein 25	117.748	166.96	68.535	0.410488	-1.28459	0.000547922	0.00219766
Smp_212280	dynein heavy chain	94.7025	134.256	55.1489	0.410774	-1.28358	0.00543091	0.0164149
Smp_039650	disks large 1	519.051	735.827	302.275	0.410796	-1.2835	5.61e-07	4.35e-06
Smp_023620	FERM domain containing protein 5	618.954	877.294	360.613	0.411051	-1.28261	2.83e-07	2.32e-06
Smp_130250	dual specificity	267.966	379.733	156.198	0.411336	-1.28161	6.88e-05	0.000350275
Smp_045650	growth arrest specific 8	121.181	171.723	70.6387	0.411352	-1.28156	0.000847356	0.00324428
Smp_141520	E3 ubiquitin protein ligase PDZRN3	213.418	302.348	124.488	0.411738	-1.2802	0.00138024	0.00496717
Smp_161770	hypothetical protein	2.58256	3.65831	1.5068	0.411885	-1.27969	0.649931	0.784381
Smp_004120	AMP deaminase 2	772.131	1093.75	450.511	0.411895	-1.27965	2.75e-06	1.87e-05
Smp_146210	nucleoside diphosphate kinase	67.5718	95.6936	39.4499	0.412253	-1.2784	0.00300454	0.00979552
Smp_203530	intraflagellar transport protein 172	60.2956	85.3829	35.2084	0.412359	-1.27803	0.018574	0.0469746
Smp_024070	FERM, RhoGEF and pleckstrin domain containing protein	55.8885	79.1418	32.6351	0.412362	-1.27801	0.011673	0.0316379
Smp_068280	prolyl 4 hydroxylase subunit alpha 2	2204.83	3121.44	1288.23	0.412704	-1.27682	1.29e-08	1.33e-07
Smp_181140	hypothetical protein	686.02	971.207	400.833	0.412716	-1.27678	9.74e-06	5.97e-05
Smp_169080	hypothetical protein	16.2215	22.9633	9.4796	0.412815	-1.27643	0.125476	0.226482
Smp_135420	hypothetical protein	675.341	955.853	394.829	0.413065	-1.27556	0.00152019	0.00540821
Smp_183130	liprin alpha 2	24.3873	34.5018	14.2728	0.413682	-1.27341	0.311799	0.457781
Smp_151630	protocadherin alpha	71.9072	101.714	42.1007	0.413913	-1.2726	0.0185721	0.0469746
Smp_147690	protein tyrosine sulfotransferase	0.791563	1.11961	0.463511	0.413992	-1.27233	1	1
Smp_153530	nucleoside diphosphate kinase 7	87.4488	123.68	51.2175	0.414113	-1.2719	0.00101223	0.00379806
Smp_074280	hypothetical protein	51.7576	73.1976	30.3176	0.414188	-1.27164	0.0103413	0.0284945
Smp_175320	GPI inositol deacylase	132.141	186.865	77.4178	0.414299	-1.27126	0.000233634	0.00103333
Smp_034120	synaptosomal associated protein 23 kDa	941.193	1330.45	551.941	0.414854	-1.26932	1.93e-07	1.62e-06
Smp_156810	hypothetical protein	17.5158	24.7584	10.2733	0.414943	-1.26902	0.0516168	0.109792
Smp_123430	coiled coil domain containing protein	50.0646	70.7573	29.3719	0.415108	-1.26844	0.0128664	0.0343945
Smp_052160	hypothetical protein	187.476	264.886	110.067	0.415526	-1.26699	4.1e-05	0.000219661
Smp_008910	hypothetical protein	0.789383	1.11526	0.463511	0.41561	-1.2667	1	1
Smp_058450	protein phosphatase 1 regulatory subunit	1049.12	1482.09	616.157	0.415735	-1.26627	3.23e-06	2.16e-05
Smp_163710	MEG 6	6236.32	8807.8	3664.84	0.41609	-1.26503	1.42e-08	1.45e-07
Smp_135340	discoidin domain receptor	159.257	224.908	93.6066	0.416199	-1.26466	0.000229188	0.00101592
Smp_132240	rhotekin	869.261	1227.56	510.965	0.416245	-1.26449	7.63e-07	5.75e-06
Smp_075130	guanine nucleotide binding protein subunit	605.366	854.761	355.972	0.416457	-1.26376	6.89e-08	6.28e-07
Smp_126640	neurotracting:lsamp:neurotrimin:obcam	55.8911	78.8958	32.8863	0.416832	-1.26246	0.00545673	0.0164779
Smp_055640	hypothetical protein	334.926	472.762	197.09	0.416891	-1.26226	1.5e-05	8.89e-05
Smp_118560	hypothetical protein	150.158	211.953	88.3624	0.416896	-1.26224	9.09e-05	0.000451283
Smp_138750	alpha fucosyltransferase m	274.004	386.587	161.421	0.417553	-1.25997	5.72e-05	0.000296548
Smp_046630	hypothetical protein	7495.12	10573.8	4416.44	0.417677	-1.25954	1.52e-08	1.54e-07
Smp_171680	protein sidekick	126.148	177.945	74.3513	0.417833	-1.259	0.00331191	0.0106786
Smp_161930	actin	740.067	1043.9	436.236	0.417891	-1.2588	3.67e-05	0.000198978
Smp_176350	contactin	871.301	1228.97	513.633	0.417939	-1.25864	1.46e-08	1.49e-07
Smp_144170	nuclear receptor subfamily 1	92.6023	130.614	54.5909	0.417957	-1.25857	0.00095857	0.00362406
Smp_032720	hypothetical protein	41.5912	58.6595	24.5229	0.418055	-1.25824	0.0134527	0.0357599
Smp_202190	hypothetical protein	0.785958	1.1084	0.463511	0.418179	-1.25781	1	1
Smp_035140	transient receptor potential cation channel	223.937	315.794	132.08	0.418247	-1.25757	9.13e-05	0.000452725
Smp_181350	huntingtin interacting protein 1	637.084	898.214	375.954	0.418557	-1.2565	3.14e-05	0.000172832
Smp_180950	band 3 anion transport protein	239.68	337.894	141.467	0.418671	-1.25611	0.000130317	0.000620516
Smp_006810	lim domain only 4	1595.02	2248.38	941.653	0.418813	-1.25562	1.03e-08	1.08e-07
Smp_004160	hypothetical protein	57.8559	81.5512	34.1606	0.418885	-1.25538	0.00876077	0.0246656
Smp_052230	Papilin	338.311	476.848	199.773	0.418944	-1.25517	2.72e-05	0.000151729
Smp_173010	neuropeptide receptor a	70.6004	99.5046	41.6961	0.419037	-1.25485	0.00101859	0.00381615
Smp_156400	cytochrome P450	19.7455	27.8271	11.6638	0.419154	-1.25445	0.0637002	0.131023
Smp_140030	intraflagellar transport 74	221.936	312.722	131.15	0.41938	-1.25367	0.000344527	0.00146017
Smp_075400	hypothetical protein	3060.65	4311.46	1809.85	0.419775	-1.25231	5.84e-07	4.51e-06
Smp_135650	hypothetical protein	42.8126	60.3085	25.3166	0.419785	-1.25228	0.00694149	0.0201951
Smp_162190	cysteine and glycine rich protein 2	66.3455	93.4474	39.2437	0.419955	-1.25169	0.00148577	0.00530092
Smp_196010	stomatin (EPB72) 1	364.467	513.289	215.644	0.420123	-1.25112	4.08e-06	2.66e-05
Smp_150490	hypothetical protein	271.308	381.988	160.629	0.420507	-1.2498	0.00196527	0.00677827
Smp_194950	ELAV protein 2	8.2178	11.568	4.86765	0.420787	-1.24884	0.4197	0.572433
Smp_067580	coiled coil domain containing protein 109A	605.514	852.307	358.721	0.420883	-1.24851	7.1e-07	5.37e-06
Smp_130070	nephrin	519.11	730.631	307.59	0.420993	-1.24813	0.00923921	0.0257718
Smp_164730	rhodopsin orphan GPCR	296.385	417.148	175.622	0.421007	-1.24808	4.61e-05	0.00024402
Smp_194990	alpha(13)fucosyltransferase	5.73162	8.06515	3.39809	0.42133	-1.24698	0.278087	0.420129
Smp_181780	cellular tumor antigen p53	5.53164	7.78145	3.28182	0.421749	-1.24554	0.478915	0.631381
Smp_148420	coiled coil domain containing 88A	352.179	495.351	209.007	0.421938	-1.2449	0.00559557	0.0168358
Smp_148940	sorting nexin	2207.75	3104.87	1310.63	0.422121	-1.24427	1.89e-06	1.32e-05
Smp_122500	hypothetical protein	131.849	185.409	78.2889	0.42225	-1.24383	0.000638397	0.0025169
Smp_144640	hypothetical protein	0.780353	1.09719	0.463511	0.422452	-1.24314	1	1
Smp_204560	hypothetical protein	0.780353	1.09719	0.463511	0.422452	-1.24314	1	1
Smp_012680	Sushi:SCR:CCP,domain containing protein	12.9276	18.1693	7.68596	0.423019	-1.2412	0.235168	0.369661
Smp_132370	tyrosine protein phosphatase non receptor type	930.143	1306.82	553.467	0.423522	-1.23949	8.65e-05	0.000431175
Smp_143090	hypothetical protein	60.7704	85.371	36.1697	0.423676	-1.23897	0.00135039	0.00487562
Smp_138330	tetraspanin	100.314	140.913	59.7142	0.423766	-1.23866	0.00151333	0.00538766
Smp_160300	hypothetical protein	120.088	168.686	71.4898	0.423803	-1.23853	0.00460634	0.0142296
Smp_153120	hypothetical protein	241.623	339.293	143.953	0.424274	-1.23693	0.000176603	0.00080618
Smp_144110	FMRFamide activated amiloride sensitive sodium	169.968	238.667	101.269	0.424313	-1.2368	0.000150785	0.000704489
Smp_144680	protein FAM154B	48.0115	67.4075	28.6155	0.424515	-1.23611	0.0177764	0.0453385
Smp_197830	Ras association domain containing protein 1	708.974	995.35	422.597	0.424571	-1.23592	7.93e-06	4.95e-05
Smp_122410	hypothetical protein	132.372	185.84	78.9044	0.424583	-1.23588	0.000976814	0.00368037
Smp_074150	annexin	2392.31	3358.49	1426.13	0.424634	-1.23571	1.18e-07	1.03e-06
Smp_197230	adenylate kinase 8	236.465	331.914	141.017	0.424859	-1.23494	9.23e-05	0.000456592
Smp_168910	hypothetical protein	10.5252	14.7737	6.27681	0.424864	-1.23493	0.316494	0.462897
Smp_017860	hypothetical protein	98.2378	137.884	58.5919	0.424937	-1.23468	0.00214616	0.00731591
Smp_183250	MAGUK p55 subfamily	48.9562	68.7126	29.1998	0.424955	-1.23462	0.0435709	0.09561
Smp_023010	ATPase inhibitor	273.939	384.368	163.509	0.425397	-1.23312	2.89e-06	1.95e-05
Smp_135380	hunchback	175.079	245.612	104.546	0.425656	-1.23224	0.0013855	0.0049807
Smp_125080	cytosolic carboxypeptidase 1	147.411	206.758	88.0645	0.42593	-1.23131	0.002194	0.00746366
Smp_151590	Centrosomal protein of 135 kDa (Cep135 protein)	2196.59	3080.69	1312.49	0.426038	-1.23095	6.89e-07	5.25e-06
Smp_052250	Ras associated and pleckstrin y	677.961	950.797	405.124	0.426089	-1.23077	1.37e-05	8.13e-05
Smp_045940	RNA polymerase II associated factor 1	3597.19	5044.62	2149.75	0.426147	-1.23058	1.69e-07	1.44e-06
Smp_199160	hypothetical protein	3674.49	5152.77	2196.21	0.426219	-1.23033	1.33e-07	1.15e-06
Smp_197080	titin	5074.15	7113.64	3034.66	0.426597	-1.22905	5.09e-08	4.73e-07
Smp_104760	hypothetical protein	154.083	216.005	92.162	0.426667	-1.22882	0.000201928	0.000907218
Smp_026280	hypothetical protein	660.84	926.335	395.346	0.426785	-1.22842	1.3e-06	9.38e-06
Smp_155030	lisH domain and HEAT repeat containing protein	511.121	716.167	306.076	0.427381	-1.22641	3.49e-05	0.000189702
Smp_162360	myoglobin 1	7.54749	10.5746	4.52041	0.427479	-1.22607	0.272071	0.412985
Smp_030050	NK 2 class homeodomain protein Nkx2 5	29.6194	41.4934	17.7453	0.427666	-1.22544	0.045793	0.0996505
Smp_123220	hypothetical protein	15.5061	21.7217	9.29041	0.427701	-1.22532	0.167945	0.284445
Smp_164550	hypothetical protein	384.281	538.271	230.291	0.427834	-1.22488	4.53e-05	0.000240283
Smp_171590	#N/A	474.235	664.246	284.224	0.42789	-1.22469	5.77e-05	0.00029897
Smp_143910	coiled coil and C2 domain containing protein 2A	225.833	316.299	135.368	0.427975	-1.2244	0.000127784	0.000609623
Smp_214210	rhoptry protein	92.8948	130.076	55.7132	0.428312	-1.22327	0.0014233	0.00510919
Smp_167020	hypothetical protein	99.0722	138.664	59.4801	0.428951	-1.22112	0.00725376	0.0209808
Smp_201730	hypothetical protein	164.408	230.076	98.7394	0.42916	-1.22041	8.51e-05	0.000425174
Smp_070380	hypothetical protein	2926.28	4095.06	1757.49	0.429174	-1.22037	2.42e-08	2.38e-07
Smp_144670	protein FAM154A	5.42994	7.59668	3.2632	0.429556	-1.21908	0.696389	0.814338
Smp_150860	dual specificity	1031.21	1442.24	620.173	0.430007	-1.21757	6.14e-06	3.9e-05
Smp_090240	jnk:sapk associated protein	870.958	1218.1	523.814	0.430024	-1.21751	1.64e-06	1.16e-05
Smp_204760	Asparagine rich protein (Ag319) (ARP)	216.053	302.156	129.95	0.430075	-1.21734	0.000275865	0.00119931
Smp_003930	tetratricopeptide repeat protein 26	132.848	185.716	79.9804	0.43066	-1.21538	0.000312935	0.00134113
Smp_158160	RNA binding protein lin 28	34.6033	48.3731	20.8334	0.430682	-1.21531	0.00815802	0.0231785
Smp_170790	hypothetical protein	20.4213	28.5385	12.304	0.431137	-1.21378	0.0987115	0.187382
Smp_085380	kelch ECH associated protein 1 like	814.187	1137.61	490.762	0.431396	-1.21291	7.77e-07	5.85e-06
Smp_213430	hypothetical protein	376.878	526.564	227.193	0.431464	-1.21269	3.83e-05	0.000206806
Smp_139450	venom allergen-like (VAL) 22 protein	11.9475	16.6912	7.20383	0.431593	-1.21226	0.340554	0.489381
Smp_074460	tegument-allergen-like protein	1100.6	1537.18	664.01	0.431965	-1.21101	2.62e-06	1.79e-05
Smp_193900	hypothetical protein	0.767947	1.07238	0.463511	0.432226	-1.21014	1	1
Smp_171010	EF hand domain (C terminal) containing 2	92.8679	129.578	56.1581	0.433393	-1.20625	0.00220116	0.00747779
Smp_167900	hypothetical protein	20.9493	29.2288	12.6699	0.433472	-1.20599	0.112181	0.20723
Smp_046360	Zinc finger protein 143	642.981	896.996	388.966	0.433632	-1.20546	2.19e-05	0.000124354
Smp_126540	hypothetical protein	1128.6	1574.21	682.993	0.433865	-1.20468	1.24e-06	9.03e-06
Smp_195060	hypothetical protein	588.061	820.123	355.999	0.43408	-1.20397	5.53e-07	4.29e-06
Smp_203450	nucleoside diphosphate kinase	9.19	12.8163	5.5637	0.434111	-1.20386	0.188224	0.310219
Smp_138460	myelin proteolipid	33.9588	47.3479	20.5698	0.434439	-1.20277	0.0376294	0.0849523
Smp_212740	Mothers against decapentaplegic homolog	1042.14	1452.94	631.332	0.43452	-1.20251	1.95e-07	1.63e-06
Smp_063930	voltage gated potassium channel	256.498	357.567	155.429	0.434685	-1.20196	0.000284751	0.00123149
Smp_039340	hypothetical protein	348.354	485.528	211.181	0.434951	-1.20107	0.000406934	0.00169009
Smp_181360	huntingtin interacting protein 1	323.09	450.279	195.901	0.435065	-1.2007	0.000299108	0.00128798
Smp_142820	hypothetical protein	74.0625	103.186	44.9391	0.435517	-1.1992	0.00819116	0.0232527
Smp_157330	hypothetical protein	29.9177	41.6808	18.1546	0.435562	-1.19905	0.0311136	0.0725643
Smp_084650	AMY 1 associating protein expressed in testis	55.6012	77.462	33.7404	0.435573	-1.19901	0.00812322	0.0230994
Smp_001950	hypothetical protein	516.811	719.974	313.649	0.435639	-1.19879	7.28e-06	4.58e-05
Smp_020340	alpha glucosidase	397.939	554.263	241.615	0.435922	-1.19786	4.03e-06	2.64e-05
Smp_123730	spectrin beta chain, brain 1	133.037	185.267	80.8063	0.436162	-1.19706	0.00284137	0.00934008
Smp_147220	formin binding protein 1	1016.85	1416.03	617.666	0.436196	-1.19695	9.1e-06	5.61e-05
Smp_143710	gamma aminobutyric acid receptor subunit	90.239	125.656	54.8219	0.436284	-1.19666	0.00319819	0.0103623
Smp_132420	rotatin	30.4831	42.4457	18.5204	0.436332	-1.1965	0.035119	0.0804534
Smp_139840	kunitz type protease inhibitor 2	1140.24	1587.34	693.129	0.43666	-1.19542	4.15e-07	3.3e-06
Smp_038530	dual specificity protein phosphatase 14	495.719	689.891	301.546	0.437093	-1.19399	7.81e-06	4.89e-05
Smp_155140	serine:threonine protein kinase PAK mbt	176.051	244.982	107.12	0.437257	-1.19345	0.00019108	0.000862763
Smp_020550	low density lipoprotein receptor (ldl)	752.97	1047.74	458.205	0.437328	-1.19321	3.61e-05	0.000195696
Smp_143550	hypothetical protein	85.9803	119.627	52.3337	0.437475	-1.19273	0.00243513	0.00817214
Smp_138490	Bardet Biedl syndrome 5	18.5545	25.8127	11.2964	0.43763	-1.19222	0.309396	0.455217
Smp_073360	innexin unc 9	17.3211	24.0962	10.5461	0.437665	-1.1921	0.371855	0.52259
Smp_200280	hypothetical protein	7.86321	10.9378	4.78862	0.437806	-1.19164	0.338597	0.487061
Smp_028360	tubulin epsilon chain	198.031	275.4	120.662	0.438135	-1.19055	0.000126542	0.000604278
Smp_130950	DNA double strand break repair rad50 ATPase	2236.21	3109.74	1362.68	0.438199	-1.19034	1.58e-07	1.35e-06
Smp_204230	hypothetical protein	30.1019	41.86	18.3437	0.438216	-1.19029	0.0294048	0.0692774
Smp_138210	hypothetical protein	485.812	675.509	296.114	0.438358	-1.18982	1.75e-05	0.000101958
Smp_200750	hypothetical protein	9.53693	13.2606	5.81329	0.438389	-1.18972	0.337272	0.485664
Smp_106010	hypothetical protein	101.911	141.698	62.1249	0.438433	-1.18957	0.00119098	0.00437633
Smp_129470	dystroglycan	34.9028	48.5228	21.2829	0.438616	-1.18897	0.0620974	0.128203
Smp_014820	hypothetical protein	218.097	303.204	132.99	0.438616	-1.18897	0.000148031	0.000693579
Smp_135530	leishmanolysin peptidase	646.98	899.406	394.555	0.438684	-1.18875	1.74e-06	1.23e-05
Smp_011640	hypothetical protein	160.403	222.939	97.8667	0.438985	-1.18776	0.000177225	0.000807921
Smp_149110	hypothetical protein	438.559	609.526	267.592	0.439017	-1.18765	7.23e-05	0.000366565
Smp_169760	hypothetical protein	16.6411	23.1252	10.157	0.439218	-1.18699	0.111161	0.205652
Smp_144660	EF hand domain containing family member B	162.392	225.647	99.1379	0.439349	-1.18656	0.0011442	0.00422315
Smp_168360	hypothetical protein	8.57217	11.9108	5.23351	0.439392	-1.18642	0.494154	0.64467
Smp_129520	hypothetical protein	1919.48	2667.06	1171.89	0.439395	-1.18641	1.1e-06	8.03e-06
Smp_162250	protein fantom	84.6157	117.552	51.6795	0.439631	-1.18564	0.00720622	0.0208737
Smp_138310	slingshot dual specificity phosphatase	1143.7	1588.82	698.581	0.439687	-1.18545	2.77e-05	0.000154244
Smp_000260	proactivator polypeptide	32733.3	45471.8	19994.9	0.439721	-1.18534	4.41e-06	2.86e-05
Smp_133950	hypothetical protein	34.1564	47.4377	20.8752	0.440056	-1.18424	0.0258398	0.0619943
Smp_142600	capicua protein	1261.59	1751.99	771.195	0.440181	-1.18383	2.87e-05	0.000159011
Smp_151580	pdz domain containing protein	205.769	285.706	125.831	0.440421	-1.18305	5.61e-05	0.000292035
Smp_012580	hypothetical protein	1351.33	1876.06	826.59	0.440599	-1.18246	2.6e-05	0.000145712
Smp_042060	MIT domain containing protein 1	1592.25	2210.22	974.273	0.440804	-1.18179	2.49e-06	1.7e-05
Smp_129270	camp specific 3',5' cyclic	121.702	168.901	74.5018	0.441096	-1.18083	0.000878023	0.00334753
Smp_162790	membrane protein, palmitoylated 5	927.051	1286.45	567.647	0.441249	-1.18033	1.17e-05	7.06e-05
Smp_211230	soluble guanylate cyclase gcy	5.32723	7.39126	3.2632	0.441495	-1.17953	0.724136	0.836748
Smp_105480	ADP ribosylation factor protein 6 like	51.0128	70.7624	31.2632	0.441806	-1.17852	0.0174964	0.0447283
Smp_090110	invadolysin (M08 family)	51.6999	71.7087	31.691	0.441941	-1.17807	0.085627	0.166973
Smp_139430	pleckstrin y domain containing family A	1005.24	1394.24	616.235	0.441986	-1.17793	2.14e-05	0.000122008
Smp_145130	rassf	406.736	564.058	249.414	0.442178	-1.1773	1.52e-05	8.97e-05
Smp_114430	NAD dependent epimerase:dehydratase	28.2398	39.1543	17.3252	0.442484	-1.1763	0.0290632	0.0686516
Smp_130620	hypothetical protein	484.672	671.886	297.459	0.442722	-1.17553	2.36e-06	1.62e-05
Smp_157960	lisH domain containing protein ARMC9	348.391	482.94	213.842	0.442791	-1.1753	4.97e-05	0.000260622
Smp_053520	homeobox protein aristaless 3 like	10.2827	14.2514	6.31405	0.443049	-1.17446	0.170364	0.287662
Smp_058270	hypothetical protein	798.737	1107.01	490.462	0.44305	-1.17446	6.21e-06	3.94e-05
Smp_098300	hypothetical protein	201.059	278.642	123.476	0.443135	-1.17418	0.00472386	0.0145519
Smp_211000	dedicator of cytokinesis protein 7	369.248	511.705	226.792	0.443208	-1.17394	0.000507972	0.00205482
Smp_163810	laminin gamma 1 chain	479.511	664.442	294.579	0.443348	-1.17349	0.0229518	0.0559288
Smp_126450	ATP binding cassette sub family G	497.576	689.471	305.681	0.443356	-1.17346	6.74e-05	0.000343288
Smp_175590	proto oncogene tyrosine protein kinase receptor	448.366	621.276	275.455	0.44337	-1.17342	1.76e-05	0.000102332
Smp_055650	hypothetical protein	469.757	650.912	288.601	0.443379	-1.17339	1.69e-05	9.88e-05
Smp_130880	histone H2A	88.979	123.286	54.6715	0.443451	-1.17315	0.000966866	0.00365126
Smp_136200	hypothetical protein	96.9173	134.24	59.595	0.443945	-1.17155	0.000487787	0.00198203
Smp_066250	lisH domain containing protein ARMC9	290.373	402.159	178.586	0.444069	-1.17114	0.000189035	0.000854308
Smp_095520	dynein light chain	4858.32	6728.54	2988.09	0.444092	-1.17107	4.58e-08	4.29e-07
Smp_173220	hypothetical protein	228.841	316.925	140.756	0.444132	-1.17094	0.00117299	0.00431497
Smp_044060	high affinity cAMP specific and IBMX insensitive	166.737	230.917	102.558	0.444132	-1.17094	0.000200624	0.000901767
Smp_012670	hypothetical protein	173.021	239.618	106.425	0.444147	-1.17089	0.00017099	0.000784883
Smp_126150	coiled coil domain containing protein C6orf97	37.879	52.4489	23.309	0.444414	-1.17002	0.0253716	0.0610905
Smp_042300	PUR alpha protein	2695.12	3731.66	1658.58	0.444463	-1.16986	8.7e-08	7.8e-07
Smp_165230	receptor for egg jelly 6	16.2843	22.5464	10.0221	0.444511	-1.16971	0.234401	0.368864
Smp_127710	hypothetical protein	759.672	1051.52	467.824	0.444902	-1.16844	7.82e-06	4.89e-05
Smp_068350	meiosis specific nuclear structural protein 1	150.239	207.917	92.5617	0.445186	-1.16752	0.00205005	0.00702198
Smp_162500	drug efflux protein	165.577	229.127	102.026	0.44528	-1.16722	0.000377991	0.00158611
Smp_122980	KLHL5 protein	373.184	516.306	230.063	0.445593	-1.1662	0.000220353	0.000980256
Smp_051410	claudin protein	325.985	450.993	200.976	0.44563	-1.16608	8.33e-06	5.17e-05
Smp_073450	hypothetical protein	11084.1	15331.3	6836.96	0.445949	-1.16505	0.00935467	0.026072
Smp_199490	diacylglycerol kinase zeta iota	28.6762	39.6613	17.691	0.446053	-1.16471	0.0358008	0.0818081
Smp_163450	tubulin polyglutamylase ttll4	26.4771	36.6181	16.3362	0.446123	-1.16449	0.0759325	0.151272
Smp_120620	G protein coupled receptor fragment	66.342	91.7459	40.9381	0.446212	-1.1642	0.00910302	0.0254276
Smp_009300	hypothetical protein	238.125	329.306	146.945	0.446226	-1.16415	0.000419912	0.00173819
Smp_141590	formin	1007.53	1393.32	621.739	0.446229	-1.16414	2.5e-05	0.000140543
Smp_161330	PIH1 domain containing protein 2	65.5198	90.5837	40.456	0.446614	-1.1629	0.0109514	0.0299515
Smp_130060	hypothetical protein	20.5449	28.4013	12.6885	0.446757	-1.16244	0.0937203	0.179691
Smp_160320	DNA double strand break repair rad50 ATPase	8.81983	12.1922	5.44743	0.446795	-1.16231	0.335679	0.484123
Smp_143680	laminin subunit	1779.86	2460.39	1099.33	0.44681	-1.16227	0.0173517	0.0444381
Smp_124550	voltage dependent calcium channel subunit	150.712	208.323	93.1013	0.446907	-1.16195	0.000551734	0.00221027
Smp_081720	transmembrane protein 231	84.0337	116.154	51.9136	0.446938	-1.16185	0.00194619	0.00672179
Smp_068400	hypothetical protein	405.066	559.845	250.287	0.447065	-1.16144	9.99e-05	0.000490943
Smp_149930	sodium:potassium:calcium exchanger 6	208.253	287.754	128.751	0.447436	-1.16025	0.00185695	0.00645617
Smp_123910	intraflagellar transport protein 20	79.3796	109.676	49.083	0.447527	-1.15995	0.00242518	0.00814151
Smp_174630	hypothetical protein	620.584	857.289	383.879	0.447782	-1.15913	2.03e-07	1.7e-06
Smp_099500	Glutamate-gated chloride channel subunit 4	27.6286	38.1646	17.0926	0.447867	-1.15886	0.0688362	0.139738
Smp_176430	pleckstrin y domain containing family G	192.099	265.332	118.866	0.447989	-1.15846	0.000922208	0.00350792
Smp_147440	tektin a1	119.03	164.406	73.6538	0.448001	-1.15843	0.00128414	0.00467202
Smp_164150	tau tubulin kinase 1	93.0724	128.52	57.6245	0.448369	-1.15724	0.0541188	0.114044
Smp_123140	hypothetical protein	8.6303	11.9108	5.34978	0.449153	-1.15472	0.35948	0.509148
Smp_159150	hypothetical protein	976.489	1347.52	605.462	0.449317	-1.15419	1.72e-05	0.000100187
Smp_163570	Ryanodine receptor	7016.92	9682.66	4351.17	0.449377	-1.154	0.0464665	0.100829
Smp_159740	solute carrier family 33	599.172	826.53	371.814	0.44985	-1.15248	1.23e-05	7.41e-05
Smp_157200	progesterone induced blocking factor 1	42.2476	58.2703	26.225	0.450058	-1.15182	0.0202088	0.050204
Smp_081900	hypothetical protein	2158.5	2976.44	1340.55	0.450388	-1.15076	5.9e-07	4.55e-06
Smp_147420	pro neuregulin membrane bound	525.423	724.448	326.398	0.450547	-1.15025	1.8e-05	0.000104617
Smp_054300	alpha 1,3 fucosyltransferase D	98.2454	135.448	61.0428	0.450673	-1.14985	0.00747177	0.0214927
Smp_048690	enkurin	101.581	140.014	63.148	0.451012	-1.14876	0.0048281	0.0148363
Smp_158420	cathepsin B peptidase (C01 family)	111.006	152.993	69.0187	0.451123	-1.14841	0.00624317	0.0184934
Smp_020170	high voltage-activated calcium channel Cav2A	345.461	475.937	214.985	0.45171	-1.14653	0.00019182	0.000865712
Smp_144050	receptor type tyrosine protein phosphatase F	513.157	706.936	319.378	0.451778	-1.14631	0.0557233	0.116838
Smp_121940	FERM domain containing protein 5	688.033	947.773	428.292	0.451893	-1.14595	2.25e-05	0.000127589
Smp_130260	hypothetical protein	1305.93	1798.92	812.945	0.451907	-1.1459	0.000107645	0.000525648
Smp_175730	hypothetical protein	211.372	291.079	131.664	0.452332	-1.14455	0.00062459	0.00246736
Smp_144390	activin A receptor, type IIA	933.452	1285.25	581.649	0.452556	-1.14383	7.13e-06	4.49e-05
Smp_127000	Large neutral amino acids transporter small	394.122	542.588	245.656	0.452749	-1.14322	0.00273034	0.00902581
[truncated: 8,833 more rows]
