# Supplementary material for: Identification of new markers for the Schistosoma mansoni vitelline lineage
Source: Int J Parasitol. 2016 Jun;46(7):405–10. doi: 10.1016/j.ijpara.2016.03.004 (PMC4917872; doi:10.1016/j.ijpara.2016.03.004)
Supplement: Supplementary Table S2 — Gene expression data for schistosome head-enriched transcripts (adj. P value < 0.001, log 2 Fold Change > −3). [file mmc2.xlsx]

## Sheet: Head Enriched p<0.001 Log2fc<-3
Supplementary Table S2. Gene expression data for schistosome head-enriched transcripts (adj. P value <0.001, log2 Fold Change > -3)
Wormbase Parasite ID	Annotation	Base Mean	Base Mean Head	Base Mean Tail	Fold Change	log2 Fold Change	P Value	Adjusted P Value
Smp_163170	sodium:potassium dependent atpase beta subunit	182.323	363.237	1.40916	0.00387944	-8.00994	6.24e-50	1e-47
Smp_138270	diaminopimelate epimerase DafE	57.5777	114.692	0.463511	0.00404136	-7.95094	1.45e-21	8.51e-20
Smp_123100	hypothetical protein	157.207	312.908	1.5068	0.00481548	-7.6981	2.05e-32	2.27e-30
Smp_124000	MEG-14	18967.9	37752.9	182.861	0.00484362	-7.6897	3.47e-113	2.36e-110
Smp_123200	hypothetical protein	1746.07	3475.07	17.0695	0.00491197	-7.66948	3.26e-128	6.49e-125
Smp_138360	hypothetical protein	16794.9	33418.9	170.839	0.00511204	-7.61189	9.64e-125	1.2e-121
Smp_172180	MEG-8 family	11690.2	23259.6	120.725	0.00519032	-7.58996	3.87e-66	1.01e-63
Smp_125320	MEG-9	3091.87	6151.3	32.443	0.00527416	-7.56684	3.55e-113	2.36e-110
Smp_136830	subfamily A1A unassigned peptidase (A01 family)	140.538	279.568	1.5068	0.00538974	-7.53557	1.33e-26	1.02e-24
Smp_163630	developmentally regulated antigen 10	5067.28	10079.4	55.1908	0.00547562	-7.51276	2.89e-85	1.03e-82
Smp_155580	annexin	5210.98	10364.5	57.4309	0.00554111	-7.49561	3.14e-147	1.56e-143
Smp_171190	MEG-8 family	6011.31	11956	66.5803	0.00556876	-7.48843	1.23e-54	2.41e-52
Smp_070240	venom allergen-like (VAL) 7 protein	3267.68	6493.96	41.3986	0.00637495	-7.29337	1.97e-94	8.91e-92
Smp_152630	MEG-12	635.137	1261.89	8.38201	0.00664241	-7.23408	1.54e-89	6.14e-87
Smp_132480	subfamily A1A unassigned peptidase (A01 family)	841.018	1670.12	11.9134	0.00713327	-7.13122	1.13e-36	1.43e-34
Smp_124750	hypothetical protein	1937.62	3845.24	30.0091	0.00780424	-7.00153	2.71e-123	2.7e-120
Smp_158150	reticulocalbin 2	4500.25	8929.66	70.8466	0.00793385	-6.97776	3.38e-109	2.1e-106
Smp_174530	aminopeptidase PILS (M01 family)	2133.42	4229.07	37.7665	0.0089302	-6.80709	1.17e-118	1.06e-115
Smp_158490	Ras guanine nucleotide exchange factor RasGEFB	222.239	440.519	3.95925	0.00898769	-6.79783	5.16e-53	9.17e-51
Smp_167280	hypothetical protein	1597.54	3166.49	28.5939	0.00903015	-6.79103	3.07e-78	1.02e-75
Smp_197470	subfamily A1A unassigned peptidase (A01 family)	132.617	262.684	2.55009	0.00970782	-6.68664	2.16e-25	1.58e-23
Smp_138260	hypothetical protein	101.719	201.468	1.97031	0.00977978	-6.67598	1.91e-31	1.94e-29
Smp_194120	annexin	200.59	397.22	3.95925	0.00996739	-6.64857	2.08e-49	3.23e-47
Smp_157690	von Willebrand factor type A	18196.4	36010	382.868	0.0106323	-6.55541	1.56e-58	3.52e-56
Smp_132470	Cathepsin D-like protease 3	61.5744	121.74	1.40916	0.0115752	-6.43282	4.51e-16	1.51e-14
Smp_177100	hypothetical protein	57.4979	113.587	1.40916	0.012406	-6.33282	2.71e-20	1.38e-18
Smp_178780	Single minded	36.2982	71.6508	0.945644	0.013198	-6.24354	6.12e-12	1.13e-10
Smp_150830	EF hand calcium binding domain containing protein	124.407	245.454	3.36085	0.0136924	-6.19048	1.15e-33	1.29e-31
Smp_151220	beta 13 n galactosyltransferase	356.493	703.195	9.79116	0.0139238	-6.1663	1.23e-50	2.01e-48
Smp_010550	MEG 15	11530.5	22740.3	320.616	0.014099	-6.14826	1.54e-49	2.43e-47
Smp_000180	kv channel interacting protein 1	16.0173	31.5711	0.463511	0.0146815	-6.08986	1.13e-06	8.28e-06
Smp_148640	hypothetical protein	15.9576	31.4518	0.463511	0.0147372	-6.08439	1.21e-06	8.81e-06
Smp_152660	glial cells missing	32.5555	64.0677	1.04329	0.0162842	-5.94038	4.84e-13	1.04e-11
Smp_140130	tetraspanin CD63 receptor	85.1865	167.573	2.79969	0.0167072	-5.90338	3.66e-25	2.64e-23
Smp_159950	neuropeptide Y prohormone 1	54.5973	107.108	2.08658	0.0194811	-5.68178	2.22e-19	1.04e-17
Smp_105730	CAI 2 protein	209.881	411.147	8.61454	0.0209525	-5.57674	5.29e-47	7.98e-45
Smp_168620	ataxin 1	11.2482	22.0329	0.463511	0.0210372	-5.57091	0.00010132	0.000497693
Smp_098020	hypothetical protein	21.8721	42.8171	0.927023	0.0216508	-5.52944	2.68e-07	2.21e-06
Smp_085840	MEG-4 (10.3) family	4820.33	9432.09	208.567	0.0221124	-5.499	5.06e-62	1.29e-59
Smp_037610	hypothetical protein	10.6197	20.7759	0.463511	0.0223101	-5.48616	0.000186509	0.000845196
Smp_144510	hypothetical protein	1139.44	2221.51	57.3735	0.0258264	-5.27501	2.25e-66	6.04e-64
Smp_123360	serine rich repeat protein 2	54.4433	106.105	2.78107	0.0262104	-5.25372	9.35e-16	3.01e-14
Smp_017720	zinc finger protein	65.1357	126.873	3.39809	0.0267833	-5.22252	1.59e-20	8.24e-19
Smp_149520	hypothetical protein	86.4471	168.203	4.69098	0.0278888	-5.16417	1.28e-14	3.42e-13
Smp_176020	MEG 11	4710.62	9147.77	273.477	0.0298955	-5.06393	1.14e-95	5.98e-93
Smp_142980	palmitoyl protein thioesterase	422.771	820.324	25.2189	0.0307427	-5.02361	1.69e-37	2.24e-35
Smp_141800	oxalate:formate antiporter	23.2968	45.1844	1.40916	0.0311868	-5.00292	1.41e-08	1.44e-07
Smp_096390	16 kda calcium binding protein	230.879	447.776	13.9814	0.0312241	-5.0012	1.61e-41	2.26e-39
Smp_129030	protein FAM44A	54.6266	105.855	3.39809	0.0321013	-4.96122	2.13e-17	8.19e-16
Smp_169540	hypothetical protein	42.4871	82.1746	2.79969	0.03407	-4.87535	7.82e-13	1.63e-11
Smp_052290	fibroblast growth factor receptor 1 like	73.6794	142.375	4.98392	0.0350056	-4.83627	2.22e-20	1.14e-18
Smp_039600	calbindin 32	142.65	275.527	9.77254	0.0354686	-4.81732	1.59e-21	9.25e-20
Smp_141250	protein jagged 1	193.379	373.508	13.2497	0.0354735	-4.81711	5.36e-37	7.01e-35
Smp_136720	subfamily A1A unassigned peptidase (A01 family)	40.0332	77.1319	2.93458	0.0380462	-4.7161	1.4e-13	3.17e-12
Smp_165410	LIM class homeodomain transcription factor, Lhx3	12.6195	24.312	0.927023	0.0381302	-4.71292	0.000152987	0.000712768
Smp_139180	frizzled 5	44.4411	85.5026	3.37947	0.0395247	-4.6611	2.13e-13	4.72e-12
Smp_083800	hypothetical protein	6265.91	12042.9	488.939	0.0405999	-4.62238	8.65e-48	1.32e-45
Smp_163900	dopamine beta hydroxylase	19.2235	36.9402	1.5068	0.0407903	-4.61563	5.01e-07	3.94e-06
Smp_114910	#N/A	59.1002	113.314	4.88627	0.0431214	-4.53545	2.37e-16	8.17e-15
Smp_047680	Ferritin-2 heavy chain	631.344	1207.81	54.8732	0.0454318	-4.46015	3.21e-32	3.47e-30
Smp_138230	doublesex and mab-3 related transcription factor 1	81.3745	155.161	7.58831	0.0489062	-4.35384	5.38e-19	2.48e-17
Smp_142150	hypothetical protein	36.4684	69.4596	3.47712	0.0500595	-4.32021	7.87e-11	1.21e-09
Smp_176930	cationic amino acid transporter	1774.75	3371.67	177.844	0.0527465	-4.24478	6.8e-62	1.69e-59
Smp_200530	hypothetical protein	132.322	251.01	13.6341	0.0543171	-4.20245	4.55e-26	3.43e-24
Smp_051290	hypothetical protein	33.3994	63.3216	3.47712	0.054912	-4.18673	7.69e-10	9.84e-09
Smp_154180	25 kDa integral membrane protein	466.482	883.988	48.9759	0.0554033	-4.17388	5.04e-43	7.26e-41
Smp_203160	hypothetical protein	17.5161	33.1781	1.85405	0.0558816	-4.16148	3.86e-05	0.000208153
Smp_031180	phospholipase A	387.925	733.738	42.1117	0.0573934	-4.12297	9.51e-24	6.35e-22
Smp_084010	hypothetical protein	1528.65	2890.07	167.236	0.0578655	-4.11115	3.95e-55	8.18e-53
Smp_142440	retinal homeobox protein Rx2	21.3737	40.2949	2.45245	0.0608624	-4.0383	4.35e-07	3.45e-06
Smp_201700	hypothetical protein	1023.26	1922.01	124.509	0.0647803	-3.9483	2.82e-53	5.2e-51
Smp_156760	hypothetical protein	97.9486	183.946	11.9507	0.0649682	-3.94412	1.65e-20	8.52e-19
Smp_194710	potassium voltage gated channel protein Shaker	155.814	292.431	19.1963	0.0656438	-3.9292	1.22e-24	8.5e-23
Smp_196930	WNT	193.153	362.224	24.0826	0.0664852	-3.91082	1.18e-27	9.51e-26
Smp_075360	hypothetical protein	263.434	493.343	33.5249	0.0679545	-3.87929	3.2e-31	3.19e-29
Smp_151970	Rho GTPase activating protein 22	284.092	531.896	36.2874	0.0682227	-3.8736	2.3e-31	2.31e-29
Smp_104070	#N/A	32.5541	60.8993	4.20884	0.0691116	-3.85493	2.24e-08	2.21e-07
Smp_139210	hypothetical protein	22.3202	41.7432	2.89734	0.0694087	-3.84874	3.35e-06	2.24e-05
Smp_054350	Forkhead box protein D3	336.166	628.339	43.9935	0.0700155	-3.83618	5.78e-35	7.02e-33
Smp_162680	FMRFamide activated amiloride sensitive sodium	18.6391	34.8257	2.45245	0.0704205	-3.82786	4.36e-06	2.83e-05
Smp_033200	hypothetical protein	41.9891	78.3602	5.618	0.0716945	-3.80199	3.95e-10	5.29e-09
Smp_052880	hypothetical protein	2153.2	4017.57	288.83	0.0718918	-3.79803	1.57e-54	3e-52
Smp_028840	hypothetical protein	201.913	376.209	27.6171	0.0734089	-3.7679	3.96e-30	3.61e-28
Smp_174320	Protein lozenge	52.1126	97.0214	7.20383	0.0742499	-3.75147	1.94e-11	3.31e-10
Smp_122760	hypothetical protein	23.7394	44.197	3.28182	0.0742543	-3.75138	1.15e-06	8.38e-06
Smp_147090	hypothetical protein	31.9149	59.4071	4.42276	0.0744483	-3.74762	9.79e-09	1.03e-07
Smp_011430	protocadherin 1	108.2	201.375	15.0247	0.0746104	-3.74448	1.06e-19	5.11e-18
Smp_176100	UDP glucose:glycoprotein glucosyltransferase	95.2189	177.153	13.2853	0.0749938	-3.73709	8.63e-14	2.02e-12
Smp_173290	annexin	20.6414	38.3856	2.89734	0.0754799	-3.72776	1.22e-05	7.35e-05
Smp_147890	Rootletin	305.192	566.586	43.7982	0.0773019	-3.69335	8.63e-32	9.03e-30
Smp_141810	hypothetical protein	168.579	312.905	24.2531	0.0775095	-3.68948	1.39e-23	9.21e-22
Smp_172500	hypothetical protein	47.6223	88.3881	6.85658	0.0775736	-3.68829	3.32e-11	5.46e-10
Smp_123370	serine rich repeat protein 2	56.589	104.949	8.2285	0.0784044	-3.67292	1.15e-11	2.04e-10
Smp_047660	Ferritin-2 heavy chain	2289.57	4231.81	347.333	0.0820766	-3.60689	4.89e-25	3.45e-23
Smp_175060	hypothetical protein	19.0118	35.1263	2.89734	0.0824835	-3.59975	4.25e-05	0.000226785
Smp_128590	laminin gamma 3 chain	42.4214	78.3351	6.50778	0.0830762	-3.58942	2.1e-08	2.08e-07
Smp_141740	protocadherin 11	57.06	105.293	8.8269	0.0838317	-3.57636	3.23e-12	6.26e-11
Smp_000900	neuropeptide FF receptor 1	62.1239	114.592	9.65627	0.0842669	-3.56889	1.18e-11	2.09e-10
Smp_162440	mechanosensory protein 2	297.555	547.933	47.1777	0.0861012	-3.53782	1.56e-29	1.32e-27
Smp_151400	WNT	149.041	274.233	23.85	0.08697	-3.52334	4.36e-20	2.17e-18
Smp_149560	hypothetical protein	15.1993	27.9462	2.45245	0.0877559	-3.51036	7.84e-05	0.000394077
Smp_008450	leucine rich repeat and death domain containing protein	96.823	177.987	15.6588	0.0879768	-3.50673	1.7e-16	6.04e-15
Smp_188230	hypothetical protein	15.1454	27.8383	2.45245	0.0880962	-3.50478	7.94e-05	0.000398135
Smp_133260	hypothetical protein	104.398	191.856	16.9391	0.0882907	-3.50159	1.91e-16	6.72e-15
Smp_143810	hypothetical protein	32.8516	60.3534	5.34978	0.0886409	-3.49588	5.95e-08	5.48e-07
Smp_169890	hypothetical protein	65.3272	119.821	10.8329	0.0904086	-3.4674	1.23e-11	2.16e-10
Smp_146910	choline acetyltransferase	168.543	308.91	28.1751	0.0912082	-3.45469	3.93e-21	2.17e-19
Smp_031530	Epa1p protein	36.5065	66.8711	6.14192	0.091847	-3.44462	3.22e-07	2.61e-06
Smp_113710	Dynein intermediate chain	49.917	91.3	8.53396	0.0934716	-3.41933	2.36e-10	3.27e-09
Smp_162840	hypothetical protein	44.3488	80.9141	7.78361	0.096196	-3.37788	2.57e-09	3.01e-08
Smp_008920	voltage gated hydrogen channel 1	47.9581	87.4381	8.47809	0.0969611	-3.36645	1.23e-08	1.27e-07
Smp_143940	Dynein intermediate chain	68.9565	125.536	12.3769	0.0985928	-3.34237	1.88e-12	3.76e-11
Smp_012000	nicotinic acetylcholine receptor	44.4345	80.8544	8.01458	0.0991237	-3.33463	4.06e-08	3.84e-07
Smp_156600	hypothetical protein	49.2365	89.5299	8.94317	0.0998903	-3.32351	1.27e-10	1.87e-09
Smp_128580	pikachurin	173.045	313.378	32.7126	0.104387	-3.25998	7.58e-19	3.46e-17
Smp_052630	amiloride sensitive sodium channel	40.5426	73.3993	7.68596	0.104714	-3.25547	2.86e-08	2.77e-07
Smp_152170	forkhead box protein A2 hepatocyte nuclear	49.0617	88.681	9.44236	0.106476	-3.23141	7.25e-09	7.83e-08
Smp_036470	oxalate:formate antiporter	35.0489	63.3388	6.75894	0.106711	-3.22822	1.31e-07	1.14e-06
Smp_128470	cation transporting atpase worm	51.5213	92.9042	10.1384	0.109128	-3.19591	6.87e-10	8.89e-09
Smp_134050	voltage dependent calcium channel subunit	278.76	502.649	54.8697	0.109161	-3.19547	1.69e-24	1.17e-22
Smp_204880	hypothetical protein	654.91	1180.81	129.015	0.10926	-3.19416	2.31e-34	2.74e-32
Smp_042150	tegument-allergen-like protein	405.751	731.343	80.1586	0.109605	-3.18962	1.53e-30	1.44e-28
Smp_151680	hypothetical protein	28.8792	52.0428	5.71565	0.109826	-3.18671	2.77e-06	1.88e-05
Smp_088360	neuropeptide F prepropeptide	27.2148	49.0427	5.38702	0.109844	-3.18648	3.33e-07	2.7e-06
Smp_041210	hypothetical protein	41.7486	75.2314	8.26574	0.109871	-3.18612	1.3e-08	1.34e-07
Smp_068680	secreted frizzled protein	106.477	191.866	21.0876	0.109908	-3.18564	4.83e-15	1.38e-13
Smp_146460	tegumental antigen	61.141	110.155	12.1273	0.110094	-3.18319	2.06e-11	3.49e-10
Smp_077880	annexin	691.54	1244.66	138.417	0.111208	-3.16866	3.63e-32	3.88e-30
Smp_141570	TWiK family of potassium channels protein 7	23.8403	42.7944	4.88627	0.11418	-3.13061	1.17e-05	7.08e-05
Smp_145500	hypothetical protein	21.5631	38.7035	4.42276	0.114273	-3.12945	2.07e-05	0.000118222
Smp_045990	GTP binding protein Di Ras2	36.3149	65.1749	7.45499	0.114384	-3.12804	2.08e-08	2.06e-07
Smp_167370	copine 8	51.2067	91.8674	10.5461	0.114796	-3.12285	2.66e-08	2.59e-07
Smp_074560	hypothetical protein	537.437	962.752	112.122	0.11646	-3.10209	1.09e-30	1.05e-28
Smp_129810	hypothetical protein	32.2428	57.7266	6.75894	0.117085	-3.09437	7.99e-07	6e-06
Smp_022890	hypothetical protein	805.354	1441.26	169.443	0.117565	-3.08846	5.46e-30	4.85e-28
Smp_198890	hypothetical protein	433.874	776.446	91.3015	0.117589	-3.08817	3.14e-28	2.58e-26
Smp_196400	sphingosine phosphate lyase	155.869	278.713	33.0257	0.118494	-3.07712	5.79e-18	2.41e-16
Smp_166440	cadherin	24.1296	43.1419	5.11725	0.118614	-3.07565	0.000143415	0.000674812
Smp_198060	hypothetical protein	24.2134	43.2909	5.13587	0.118636	-3.07538	5.82e-05	0.000300644
Smp_129940	hypothetical protein	25.6594	45.8528	5.46605	0.119209	-3.06844	3.38e-06	2.25e-05
Smp_145580	Progesterone induced blocking factor	45.3248	80.9933	9.65627	0.119223	-3.06826	2.84e-08	2.76e-07
Smp_137750	calbindin 32	300.252	535.212	65.292	0.121993	-3.03513	1.82e-25	1.35e-23
Smp_167140	WNT	20.7685	37.0165	4.52041	0.122119	-3.03364	3.83e-05	0.000206863
Smp_174810	Extracellular superoxide dismutase (Cu Zn)	110.24	196.476	24.0051	0.122178	-3.03294	4.9e-16	1.64e-14
Smp_188010	phosphatase and actin regulator 3	36.1552	64.4292	7.88125	0.122324	-3.03122	4.31e-07	3.42e-06
Smp_092150	hypothetical protein	109.614	195.262	23.9663	0.122739	-3.02634	1.06e-13	2.43e-12
Smp_075380	hypothetical protein	33.0512	58.8614	7.24107	0.123019	-3.02305	4.99e-07	3.93e-06
Smp_142560	insulin gene enhancer protein ISL 1	60.3138	107.342	13.2853	0.123766	-3.01431	2.36e-09	2.78e-08
Smp_145230	T box transcription factor TBX3	29.9404	53.238	6.64267	0.124773	-3.00262	8.55e-06	5.3e-05
Smp_179200	hypothetical protein	99.6913	177.231	22.151	0.124984	-3.00019	2.01e-15	6.15e-14
Smp_018800	subfamily A1A unassigned peptidase (A01 family)	34.7816	69.5632	0	-∞	-∞	3.08e-15	9.1e-14
Smp_132500	ras and EF hand domain containing protein	30.3346	60.6693	0	-∞	-∞	1.31e-12	2.66e-11
Smp_205390	subfamily A1A unassigned peptidase (A01 family)	28.7303	57.4606	0	-∞	-∞	5.12e-12	9.47e-11
Smp_151920	paladin	21.8353	43.6706	0	-∞	-∞	3.39e-10	4.59e-09
Smp_027990	homeobox protein nk 2	18.6742	37.3485	0	-∞	-∞	6.72e-09	7.33e-08
Smp_143180	zinc finger protein	18.5691	37.1382	0	-∞	-∞	7.48e-09	8.06e-08
Smp_142430	paired box protein pax 1	15.9695	31.939	0	-∞	-∞	9.42e-08	8.39e-07
Smp_098780	forkhead box protein A1	11.8634	23.7269	0	-∞	-∞	5.63e-06	3.59e-05
Smp_176240	hypothetical protein	9.82029	19.6406	0	-∞	-∞	4.63e-05	0.000244635
Smp_087310	hypothetical protein	9.55295	19.1059	0	-∞	-∞	6.04e-05	0.000311541
Smp_157280	zinc finger protein ZIC 5	8.76031	17.5206	0	-∞	-∞	0.00013572	0.000643782
