# Supplementary material for: Identification of new markers for the Schistosoma mansoni vitelline lineage
Source: Int J Parasitol. 2016 Jun;46(7):405–10. doi: 10.1016/j.ijpara.2016.03.004 (PMC4917872; doi:10.1016/j.ijpara.2016.03.004)
Supplement: Supplementary Table S3 — Gene expression data for schistosome tail-enriched transcripts (adj. P value < 0.001, log 2 Fold Change < 3). [file mmc3.xlsx]

## Sheet: Tail Enriched p<0.001 log2fc>3
Supplementary Table S3. Gene expression data for schistosome tail-enriched transcripts (adj. P value <0.001, log2 Fold Change < 3)
Wormbase Parasite ID	Annotation	Base Mean	Base Mean Head	Base Mean Tail	Fold Change	log2 Fold Change	P Value	Adjusted P Value	Trematode Egg Shell Domain?
Smp_077380	hypothetical protein	4.3158	0	8.6316	∞	∞	6.34e-05	0.000325751
Smp_204860	hypothetical protein	307.814	0.988927	614.639	621.521	9.27966	1.08e-16	3.94e-15
Smp_202870	#N/A	329.069	2.16273	655.975	303.31	8.24465	2.18e-11	3.66e-10
Smp_095400	hypothetical protein	313.405	2.2822	624.528	273.652	8.0962	7.63e-17	2.81e-15
Smp_000290	female-specific protein 800 (fs800)	62.5697	0.556382	124.583	223.916	7.80682	8.98e-21	4.78e-19	Yes
Smp_073820	#N/A	642.493	6.01702	1278.97	212.559	7.73172	8.06e-14	1.9e-12
Smp_119130	cercarial protease	13.2506	0.159959	26.3413	164.675	7.36348	2.83e-11	4.71e-10
Smp_205510	#N/A	77.4122	1.12647	153.698	136.443	7.09215	1.37e-13	3.11e-12
Smp_131110	hypothetical protein	54468.5	827.126	108110	130.706	7.03018	8.45e-21	4.52e-19
Smp_000400	hypothetical protein	3029.22	46.2037	6012.23	130.125	7.02375	4.58e-78	1.47e-75
Smp_050750	hypothetical protein	6202.81	95.6916	12309.9	128.642	7.00721	6.52e-55	1.3e-52
Smp_029620	homeobox protein SMOX 4	8.40784	0.130688	16.685	127.671	6.99628	8.22e-07	6.16e-06
Smp_130780	monocarboxylate transporter	101.698	1.58143	201.815	127.615	6.99566	3.97e-53	7.18e-51
Smp_095980	Extracellular superoxide dismutase (Cu Zn)	88959.9	1403.86	176516	125.737	6.97426	1.19e-55	2.51e-53
Smp_166690	hypothetical protein	174.775	2.80495	346.745	123.619	6.94975	3.14e-21	1.75e-19
Smp_033250	hypothetical protein	15541.2	269.06	30813.3	114.522	6.83948	7.22e-88	2.76e-85
Smp_050270	Tyrosinase	13675.4	239.908	27111	113.006	6.82025	1.19e-149	1.18e-145
Smp_191910	Stress protein DDR48	192553	3540.37	381566	107.776	6.75189	4.8e-67	1.33e-64	Yes
Smp_151150	arabinogalactan protein	1085.37	20.8114	2149.93	103.305	6.69077	1.23e-123	1.36e-120
Smp_000410	Trematode Eggshell Synthesis,domain containing protein	18602.4	371.027	36833.7	99.275	6.63336	9.77e-127	1.39e-123	Yes
Smp_077900	female specific protein 800 (fs800)	284.642	5.69055	563.593	99.0403	6.62994	6.79e-87	2.5e-84	Yes
Smp_000280	hypothetical protein	29751.9	603.158	58900.7	97.6538	6.6096	5.56e-97	3.07e-94	Yes
Smp_000430	eggshell protein	73720.7	1507.66	145934	96.7948	6.59686	1.7e-92	7.37e-90	Yes
Smp_000420	Pro His rich protein	31683.9	654.189	62713.6	95.8646	6.58293	4.95e-147	1.64e-143
Smp_159830	MEG-2 (ESP15) family	67.4929	1.40341	133.582	95.1841	6.57265	7.8e-19	3.54e-17
Smp_144440	replication A protein	22850.2	494.626	45205.8	91.394	6.51403	2.06e-92	8.54e-90
Smp_093790	Prokaryotic membrane lipoprotein lipid	142.715	3.10888	282.321	90.811	6.5048	6e-52	1.05e-49
Smp_143970	kelch protein 10	190.931	4.22859	377.632	89.3045	6.48066	1.45e-72	4.24e-70
Smp_155310	tetraspanin CD63 receptor	14622.4	325.831	28919	88.7548	6.47175	1.66e-51	2.84e-49
Smp_013540	Tyrosinase	4955.22	110.934	9799.5	88.3365	6.46494	4.68e-135	1.16e-131
Smp_000270	hypothetical protein	4685.81	109.285	9262.33	84.7539	6.40521	2.93e-73	9.12e-71	Yes
Smp_000390	hypothetical protein	12580.8	294.683	24867	84.3854	6.39892	1.23e-79	4.21e-77
Smp_137360	hypothetical protein	270.916	6.3689	535.463	84.0747	6.3936	1.19e-41	1.69e-39
Smp_165360	histone acetyltransferase myst4	6625.88	160.06	13091.7	81.7924	6.3539	7.41e-17	2.75e-15
Smp_151160	Stress protein DDR48	5234.48	126.642	10342.3	81.6659	6.35166	3.33e-51	5.61e-49
Smp_212440	nuclear hormone receptor	575.465	14.0614	1136.87	80.8504	6.33718	6.53e-18	2.7e-16
Smp_112450	Trematode Eggshell Synthesis domain containing protein	466.461	11.8135	921.109	77.9706	6.28486	4.88e-95	2.43e-92	Yes
Smp_077890	Trematode Eggshell Synthesis domain containing protein	4572.8	119.909	9025.69	75.2714	6.23403	3.01e-127	5e-124	Yes
Smp_192220	hypothetical protein	1230.11	32.5231	2427.7	74.6452	6.22198	5.41e-115	4.14e-112
Smp_194750	protein SPATIAL	846.702	22.7615	1670.64	73.3978	6.19766	4.63e-34	5.42e-32
Smp_106390	KRAB A domain containing protein	65.0573	1.75509	128.36	73.1355	6.1925	1.14e-33	1.29e-31
Smp_138570	spore germination protein	26683.8	725.667	52642	72.543	6.18076	6.69e-22	3.99e-20
Smp_154290	venom allergen (val) protein	21.2169	0.585654	41.8481	71.4553	6.15897	4.46e-15	1.29e-13
Smp_202830	hypothetical protein	2362.75	65.6276	4659.88	71.0048	6.14985	7.48e-59	1.73e-56
Smp_076320	hypothetical protein	1552.25	43.8949	3060.6	69.7257	6.12362	2.52e-116	2.09e-113
Smp_014610	serine:threonine kinase 1	118165	3426.05	232905	67.9807	6.08705	3.33e-19	1.55e-17
Smp_065530	acrosin	345.799	10.1468	681.451	67.1593	6.06952	2.7e-32	2.95e-30
Smp_200310	hypothetical protein	13.8565	0.461817	27.2512	59.0088	5.88286	3.03e-05	0.00016704
Smp_141450	Serine protease 5	558.474	18.8377	1098.11	58.2931	5.86525	1.07e-33	1.24e-31
Smp_175560	beta site APP cleaving enzyme 1	1585.33	53.8286	3116.82	57.9028	5.85556	1.11e-94	5.26e-92
Smp_145020	glutamate semialdehyde dehydrogenase	226.172	8.37779	443.967	52.9933	5.72774	3.1e-21	1.73e-19
Smp_202840	egg protein CP391S	83.844	3.11573	164.572	52.8198	5.72301	5.17e-14	1.26e-12
Smp_212430	nuclear hormone receptor	1295.35	49.1419	2541.56	51.7188	5.69262	1.19e-07	1.04e-06
Smp_149610	hypothetical protein	15686.8	606.99	30766.6	50.6872	5.66355	7.22e-21	3.88e-19
Smp_054010	y+l amino acid transporter 2	4578.32	178.672	8977.97	50.2484	5.65101	1.16e-97	6.8e-95
Smp_126340	hypothetical protein	168.317	7.10694	329.527	46.367	5.53503	3.08e-22	1.88e-20
Smp_124510	hypothetical protein	255.709	11.3964	500.022	43.8756	5.45535	6.73e-37	8.69e-35
Smp_037430	hypothetical protein	26.6631	1.24355	52.0826	41.8821	5.38826	1.3e-17	5.19e-16
Smp_146480	hypothetical protein	218.134	10.176	426.093	41.8725	5.38793	9.8e-58	2.17e-55
Smp_000950	protein mab like	452.614	21.9923	883.237	40.1612	5.32773	7.8e-73	2.35e-70
Smp_196950	one cut domain family member	1055.75	51.6147	2059.88	39.9089	5.31864	1.48e-08	1.5e-07
Smp_122280	hypothetical protein	387.887	19.5025	756.271	38.7781	5.27717	3.96e-68	1.13e-65
Smp_172830	Dyp type peroxidase	2106.59	106.829	4106.35	38.4386	5.26448	8.16e-51	1.35e-48
Smp_000370	hypothetical protein	267.843	14.1049	521.582	36.9788	5.20863	7.24e-61	1.76e-58
Smp_041880	peptide (allatostatin:somatostatin)	195.376	11.7009	379.051	32.395	5.0177	3.49e-38	4.69e-36
Smp_056680	cercarial elastase (S01 family)	23.2407	1.4059	45.0756	32.0617	5.00278	7.84e-13	1.64e-11
Smp_158120	hypothetical protein	41.9684	2.54119	81.3957	32.0306	5.00138	2.06e-21	1.18e-19
Smp_041540	Hormone receptor 4 (dHR4)	3849.33	242.689	7455.97	30.7224	4.94122	1.24e-30	1.18e-28
Smp_212520	alpha fucosyltransferase m	44.3537	2.81616	85.8913	30.4994	4.93071	1.29e-21	7.57e-20
Smp_141340	hypothetical protein	113.573	7.63696	219.509	28.743	4.84514	1.55e-06	1.11e-05
Smp_074610	histone H3	72.2875	5.04625	139.529	27.65	4.78921	1.47e-17	5.79e-16
Smp_151860	inositol 1 4,5 trisphosphate receptor type	579.392	40.9409	1117.84	27.3038	4.77103	1.73e-14	4.51e-13
Smp_058160	hypothetical protein	410.098	29.2567	790.94	27.0345	4.75673	4.19e-31	4.12e-29
Smp_159480	hypothetical protein	197.845	14.6161	381.074	26.0722	4.70444	2.64e-09	3.09e-08
Smp_199540	type inositol trisphosphate receptor	182.81	13.8722	351.747	25.3563	4.66427	8.88e-39	1.21e-36
Smp_130970	G2:mitotic specific cyclin B3	367.268	29.839	704.697	23.6166	4.56173	2.97e-41	4.1e-39
Smp_001050	protein C20orf152	80.0602	6.63204	153.488	23.1435	4.53253	6.88e-29	5.75e-27
Smp_151660	hypothetical protein	43.6717	3.64274	83.7007	22.9774	4.52214	8.47e-14	1.98e-12
Smp_188880	retrovirus Pol polyprotein from type 1	10.2423	0.86509	19.6196	22.6792	4.5033	2.08e-05	0.000118719
Smp_126430	hypothetical protein	40.8746	3.46472	78.2844	22.5947	4.49791	2.7e-18	1.16e-16
Smp_151850	inositol 1,4,5 trisphosphate receptor type 1	378.084	32.5228	723.645	22.2504	4.47576	1.24e-15	3.91e-14
Smp_166560	zinc finger homeobox protein 1	902.432	78.3292	1726.53	22.042	4.46218	2.4e-06	1.65e-05
Smp_143620	muscle specific protein h	140.031	12.6067	267.455	21.2153	4.40703	3.3e-05	0.000180358
Smp_136870	ER6 protein	37.9095	3.43794	72.3811	21.0536	4.396	1.13e-15	3.6e-14
Smp_132800	STARP antigen	12.3111	1.12397	23.4982	20.9064	4.38587	5.7e-07	4.4e-06
Smp_137460	cytoplasmic polyadenylation element binding	1267.29	116.371	2418.22	20.7802	4.37714	5.38e-31	5.25e-29
Smp_162370	histone H1 gamma, late	119.182	10.9799	227.384	20.7091	4.37219	1.41e-32	1.58e-30
Smp_060220	lipopolysaccharide induced tumor necrosis	79.1355	7.29846	150.973	20.6855	4.37055	3.81e-25	2.72e-23
Smp_200150	hypothetical protein	73.5739	6.81006	140.338	20.6074	4.36509	4.87e-12	9.06e-11
Smp_160010	hypothetical protein	15.4903	1.4551	29.5254	20.291	4.34276	3.06e-08	2.96e-07
Smp_056700	membrane associated RING finger protein	3608.58	351.343	6865.81	19.5416	4.28848	1.87e-18	8.25e-17
Smp_134600	hypothetical protein	49.1895	5.04376	93.3352	18.5051	4.20985	2.16e-06	1.5e-05
Smp_140720	hypothetical protein	990.325	102.04	1878.61	18.4106	4.20246	5.15e-55	1.05e-52
Smp_179710	Maternal Effect Lethal family member (mel 32)	2864.95	296.109	5433.79	18.3506	4.19776	1.44e-60	3.41e-58
Smp_055740	nanos protein	337.827	35.9997	639.655	17.7683	4.15124	2.09e-44	3.06e-42
Smp_139700	short chain dehydrogenase	36.0189	3.85003	68.1878	17.711	4.14657	1.29e-15	4.03e-14
Smp_055260	sodium dependent neurotransmitter transporter	766.961	82.8189	1451.1	17.5214	4.13105	7.15e-30	6.29e-28
Smp_130370	elongation of very long chain fatty acids	604.3	66.6483	1141.95	17.134	4.09879	4.73e-13	1.02e-11
Smp_074710	Def8 protein	1137.89	125.726	2150.06	17.1011	4.09602	1.76e-54	3.31e-52
Smp_000340	ecdysone-induced protein E78	733.586	87.0115	1380.16	15.8618	3.98749	1.77e-30	1.63e-28
Smp_138730	alpha fucosyltransferase m	372.479	45.3688	699.589	15.4201	3.94674	5.02e-45	7.46e-43
Smp_212820	zinc finger protein	4746.08	578.479	8913.68	15.4088	3.94568	2.3e-56	4.98e-54
Smp_152150	hypothetical protein	267.641	33.3452	501.936	15.0527	3.91195	2.81e-05	0.000156114
Smp_002930	histone H2A	130.748	16.3415	245.154	15.0019	3.90708	1.3e-11	2.29e-10
Smp_007670	hypothetical protein	641.366	80.9732	1201.76	14.8414	3.89156	2.79e-08	2.72e-07
Smp_170770	ras and EF hand domain containing protein	67.0074	8.80837	125.206	14.2145	3.82929	9.13e-21	4.83e-19
Smp_089860	histone H3	251.03	33.1101	468.951	14.1634	3.82409	4.46e-07	3.53e-06
Smp_000500	hypothetical protein	50.3817	6.79242	93.971	13.8347	3.79022	9.49e-14	2.2e-12
Smp_078200	hypothetical protein	35.6637	5.03992	66.2874	13.1525	3.71726	5e-09	5.59e-08
Smp_198900	hypothetical protein	342.661	52.1241	633.198	12.1479	3.60263	4.57e-25	3.25e-23
Smp_087760	Ferritin 1 heavy chain	10435.2	1605.65	19264.7	11.998	3.58473	1.32e-17	5.26e-16
Smp_020840	oxalate:formate antiporter	211.672	32.5736	390.769	11.9965	3.58454	4.32e-30	3.91e-28
Smp_154030	hypothetical protein	1086.45	171.713	2001.19	11.6543	3.54279	2.09e-15	6.36e-14
Smp_204130	#N/A	398.036	63.6524	732.42	11.5065	3.52438	1.05e-36	1.34e-34
Smp_145290	alkaline phosphatase	214.731	34.473	394.989	11.4579	3.51827	9.86e-30	8.45e-28
Smp_144270	hypothetical protein	123.779	19.967	227.59	11.3983	3.51075	1.93e-14	5.01e-13
Smp_170320	speedy protein A	203.342	33.7012	372.982	11.0673	3.46823	5.54e-11	8.7e-10
Smp_157730	hypothetical protein	26.8019	4.59368	49.0101	10.669	3.41536	9.18e-09	9.73e-08
Smp_154910	hypothetical protein	335.817	59.9929	611.642	10.1952	3.34982	5.31e-15	1.5e-13
Smp_124070	venom allergen (val) protein	690.044	125.007	1255.08	10.0401	3.3277	3.74e-35	4.59e-33
Smp_186940	hypothetical protein	745.381	137.16	1353.6	9.86876	3.30287	1.25e-11	2.19e-10
Smp_169090	solute carrier family 43	2491.76	466.674	4516.84	9.67879	3.27483	6.79e-21	3.67e-19
Smp_158520	diacylglycerol O acyltransferase	3786.61	713.288	6859.93	9.61734	3.26564	1.9e-25	1.4e-23
Smp_160160	solute carrier family 17	1393.07	269.222	2516.92	9.34885	3.22479	2.5e-15	7.5e-14
Smp_179850	short chain dehydrogenase	28.6904	5.62069	51.76	9.20883	3.20302	2.87e-05	0.000159277
Smp_168650	microtubule actin cross linking factor 1	655.241	129.115	1181.37	9.14972	3.19373	1.37e-06	9.83e-06
Smp_158360	hypothetical protein	138.807	27.6238	249.989	9.04977	3.17788	1.61e-21	9.29e-20
Smp_140570	stAR lipid transfer protein 9	58.7509	11.7212	105.781	9.02474	3.17389	4.21e-07	3.34e-06
Smp_058690	glutathione peroxidase	7490.79	1524.19	13457.4	8.82921	3.14228	6.39e-24	4.3e-22
Smp_056350	mitotic spindle assembly checkpoint protein	436.068	88.9141	783.222	8.80875	3.13894	2.48e-10	3.41e-09
Smp_167830	Gamma crystallin related domain containing protein	23.5098	4.82277	42.1969	8.74952	3.1292	1.28e-06	9.24e-06
Smp_135020	oxalate:formate antiporter	648.596	133.42	1163.77	8.72264	3.12476	4.37e-30	3.92e-28
Smp_145240	somatostatin receptor	197.565	40.7109	354.42	8.70577	3.12197	5.95e-23	3.84e-21
Smp_049150	glutamine oxaloacetic transaminase	9370.51	1977.61	16763.4	8.47658	3.08348	1.06e-34	1.27e-32
Smp_090520	purine nucleoside phosphorylase	4343.23	926.012	7760.46	8.38051	3.06704	2.75e-13	6.05e-12
Smp_016540	hypothetical protein	30.1136	6.42236	53.8048	8.37774	3.06656	2.38e-08	2.33e-07
Smp_177830	hypothetical protein	24.1252	5.18389	43.0665	8.30775	3.05446	1.17e-06	8.52e-06
Smp_128480	protein Kinase C family member (pkc 2)	876.666	193.767	1559.57	8.04868	3.00875	1.73e-31	1.77e-29
Smp_170560	parathyroid hormone 2 receptor	238.422	52.823	424.022	8.02722	3.0049	2.72e-23	1.78e-21
