# Supplementary material for: Identification of new markers for the Schistosoma mansoni vitelline lineage
Source: Int J Parasitol. 2016 Jun;46(7):405–10. doi: 10.1016/j.ijpara.2016.03.004 (PMC4917872; doi:10.1016/j.ijpara.2016.03.004)
Supplement: Supplementary Table S4 — Details of schistosome genes examined in this study. [file mmc4.xlsx]

## Sheet: Sheet1
Supplementary Table S4. Details of schistosome genes examined in this study.
Wormbase Parasite ID	Annotation	Re-Annotation	Name used in Fig. 2	Forward primer	Reverse Primer	Head (cyan) or Tail (orange) enriched?	Expression pattern detected by Whole Mount in situ hybridizaiton
Smp_095980	Extracellular superoxide dismutase (Cu Zn)	Extracellular superoxide dismutase [Cu-Zn]	sod	TTTGATCCGGCTATTGCTTC	TCATGGTGCACGAAATCCTA	Tail	Vitellaria-Specific
Smp_050270	Tyrosinase	Tyrosinase 1	tyrosinase 1	GTTGGTTTGGATGGAAAGGA	TGAGACGTTCACCAGGAACA	Tail	Vitellaria-Specific
Smp_013540	Tyrosinase	Tyrosinase 2	tyrosinase 2	TGGTATGGTTGGGAAGGAAA	CCTCCTTCACTTGAGGCAAA	Tail	Vitellaria-Specific
Smp_000430	eggshell protein	Trematode Eggshell Synthesis protein 1	tes1	TTCTGCTTATCAACAACCTAATCAA	TAGGATTGACCACCGTTTCC	Tail	Vitellaria-Specific
Smp_000280	hypothetical protein	Trematode Eggshell Synthesis protein 2	tes2	AGGAGTGCAATTCGGTTTTG	TGCTCGAACATCCTCACTTCT	Tail	Vitellaria-Specific
Smp_058700	glutathione peroxidase	Glutathione peroxidase	glutathione peroxidase	TGGTACGTTGTGGTCCCTCT	ATGGGGCAGTTGTAGGAGAA	Tail	Vitellaria-Specific
Smp_155310	tetraspanin CD63 receptor	Tetraspanin	tetraspanin	AGTTTCATCGTTTGGTGCAA	TCACTGTTGTTCCGATAACCA	Tail	Vitellaria-Specific
Smp_055740	nanos	Nanos-1	nanos-1	TGATATCGAAATCGTCCAGACA	TTGTATCGGTTCCAACAAACC	Tail	Vitellaria-Specific
Smp_000420	Pro His rich protein	Pro-His-rich protein	pro his rich prot.	CATCCCCCAGCACATAATTC	TGTGGTTCTTCTGGATGTGG	Tail	Vitellaria-Specific
Smp_175560	beta site APP cleaving enzyme 1	Beta-secretase 1	beta-secretase 1	TTCCAAGCTTTAACCCATCG	ACAGCACAATCCAATGGTGA	Tail	Vitellaria-Specific
Smp_179710	Maternal effect lethal family member(mel 32)	Serine hydroxymethyltransferase	serine hmt	GCATTATGCAGGGAGGAAAA	GACCACCCTGTAAACCTGGA	Tail	Vitellaria-Specific
Smp_054010	y+l amino acid transporter 2	Y+L amino acid transporter 2	y+lat2	GCAATCGCTATTGTGGCTTT	ACTCCATGCACAACCGAGTA	Tail	Vitellaria-Specific
Smp_151860	inositol 1 4,5 trisphosphate receptor type	Inositol 1 4,5 trisphosphate receptor	ip3r	AAATGAGACGCGTTTTCGAC	TCCAGTGTCCAGCTCCAGTA	Tail	Vitellaria/Ovary-Specific
Smp_076320	hypothetical protein	Myb/SANT like	myb/sant like	TTTCCCGATTCTAGCCTCAA	TACGATCCATCGGTGTCAGA	Tail	Vitellaria-Specific
Smp_000340	ecdysone-induced protein E78	Ecdysone-induced protein E78	e78	ATTCAAATGGTTCCCCATCA	TTGCAAGGAGTGAATGTTGC	Tail	Vitellaria-Specific
Smp_141450	Serine protease 5	Subfamily S1A unassigned peptidase	peptidase s1a	TGGTTATCCAGTAAATCTTGGTGA	CCAACCATTTCCAGCTATTGA	Tail	Vitellaria-Specific
Smp_196950	one cut domain family member	Hepatocyte nuclear factor 6	hnf-6	AACATGTGCAAGGACATCCA	TGCCCATGTTCTTCACTACG	Tail	Vitellaria-Specific
Smp_152150	hypothetical protein	Crystallin βγ-1	cryβγ-1	GATGCAATGCGACTTCTCAA	GAGGAAGCCTTCACTTCATCA	Tail	Vitellaria-Specific
Smp_033250	hypothetical protein	C-type lectin-like	c-type lectin-like	TGTCGTAAATTGGCCGAAA	TCCCAATGTTGTTGAAGTCG	Tail	Vitellaria-Specific
Smp_000400	hypothetical protein	Putative uncharacterized protein	Smp_000400	TGAAAACAATTCATGGGCATA	TTCATTGATGGAAACTGAAGGA	Tail	Vitellaria-Specific
Smp_202830	hypothetical protein	FAR-17a/AIG1-like protein	Smp_202830	TGCTTTACTACTGGGGTGCAT	AGGTGACAAACGTCTTACCAAG	Tail	Vitellaria-Specific
Smp_194750	protein SPATIAL	Thymus, Brain, and Testes-associated like	tbata-like	CGAATGAAATGGCAAAGTGA	TACGCCTCTGCTGTGTGTTT	Tail	Vitellaria-Specific
Smp_074710	Def8 protein	Uncharacterized protein	Smp_074710	CAAGGGCGATCTCTCAGTTC	CGCATCATTGTAGCTTGTGG	Tail	Vitellaria-Specific
Smp_124510	hypothetical protein	Putative uncharacterized protein	Smp_124510	AGGCACTTGGAAATCGTGAA	TGGATATTTGACCGATTCTGA	Tail	Vitellaria-Specific
Smp_138570	spore germination protein	Putative uncharacterized protein	Smp_138570	CGGTGATGATAATGGTGATGA	GGCATCTGATTCGTGGTTTT	Tail	Vitellaria-Specific
Smp_140720	hypothetical protein	Putative uncharacterized protein	Smp_140720	TTCTAGCGCATACACGTAGACAA	TCAGAGGAATAAACCGCAGAA	Tail	Vitellaria-Specific
Smp_144440	replication A protein	Putative uncharacterized protein	Smp_144440	GCAACGACTACAAACCCCTTT	AATTCGATGGTCCCCTTGAT	Tail	Vitellaria-Specific
Smp_166110	staphylococcal nuclease domain containing protein			TCAACGGGAGTTCCTACTGG	ATGACGCAGCAACAACTCAG	Tail	Vitellaria/Ovary-enriched
Smp_122280	hypothetical protein			CTGCTAGGAGTTGCTTTACGTG	GTTGCAGCAAGAAACCCTTT	Tail	Vitellaria-enriched
Smp_139700	short chain dehydrogenase			TGAATTAGCTCGTCGTGGTG	TTTCCACGGGGTTGTAAATG	Tail	Vitellaria-enriched
Smp_165360	histone acetyltransferase myst4			AATGCGGCATAGACCTAACG	TCATATCCTTGGGTGCACTG	Tail	Vitellaria-enriched
Smp_056350	Mitotic spindle assembly checkpoint protein mad2-related			GCCAACTGAAACTGCTAGTGC	GACCAGTCTCCTCCCAAGAA	Tail	Vitellaria-enriched
Smp_102510	peripheral type benzodiazepine receptor			CTTCTCCATGCGTCACCTTT	GCATAGCCACACGAACACTG	Tail	Not detected
Smp_143970	kelch protein 10			TCAACCGATGACAATTTGGA	AACACTTTGGCCATCGATTC	Tail	low expression
Smp_154910	hypothetical protein			TCCGAAGTTATGACAGAAAACG	TTCCTTTGAGATCAAGAGAATCA	Tail	low expression
Smp_158360	hypothetical protein			AAATCCCAAACCGTTGACTG	ACCGAATTGTCCAAAACGAG	Tail	Not clear
Smp_000950	protein mab like			TGAAACGCGTTGAAACAAGA	TGACAACGAAATGCTGGTGT	Tail	ubiquitously expressed
Smp_007670	hypothetical protein			TTCAGGTGAACGCTGAACAA	CCATGAAGCTGCCACAACTA	Tail	ubiquitously expressed
Smp_041880	peptide (allatostatin:somatostatin)			AGTTGGTGGTTTTCGTGCAT	ACTCGTCCCATTTCCATACG	Tail	ubiquitously expressed
Smp_065530	acrosin			TTCAACGTGGATTTAAACAATCA	TTTAAATGACCAACACCTGAAA	Tail	ubiquitously expressed
Smp_149610	hypothetical protein			AAACAAGCTTTGGGTTGCAG	ATCCGGAAGGTCGAATGTTT	Tail	ubiquitously expressed
Smp_170320	speedy protein A			CATAAGTCGCCAGCGTTTTT	TGTACCTTGGGAGAGAGTTCG	Tail	ubiquitously expressed
Smp_171190	MEG-8 family	MEG-8 a	meg-8 a	CATCAGGAATCAGGAATCCAA	TTCAAGAATGATGTTCTGAAAAGG	Head	Esophageal Gland
Smp_172180	MEG-8 family	MEG-8 b	meg-8 b	AACGCTTGGTTTATTCTGCAT	AAGTGGAGAAGATTTTGGCAAG	Head	Esophageal Gland
Smp_124000	MEG-14	MEG-14	meg-14	TGAATAGGTTCTTTTGGACTGTCA	AAAACCAATCACTTCCCCAAT	Head	Esophageal Gland
Smp_070240	venom allergen-like (VAL) 7 protein	Venom allergen-like (VAL) 7 protein	val-7	TTGGTGCTAGGATACATTTACGAA	TTGTTCGACACTCACTTGTTTG	Head	Esophageal Gland
Smp_196930	WNT	Wnt	wnt	ATGTTTTGGCTGTCACATCG	CCACTGTTTTACGGCATGTCT	Head	Laterial Cells along body
Smp_124750	hypothetical protein	Putative uncharacterized protein	Smp_124750	GGGGTGAAGGAAATCCCTAT	ACTTGTTGAGGTGCATCGAA	Head	ootype
Smp_141250	protein jagged 1	Protein jagged 1	jag1	ACCGACGATTGTCAACATGA	ATGCTGGAGGTGGTGTATCC	Head	Mehlis' Gland
Smp_158150	reticulocalbin 2	Reticulocalbin 2	reticulocalbin 2	GCAAAATCGCAATTAGGAAAA	TGCTTGACTTCCAACCCATA	Head	Mehlis' Gland
Smp_010550	MEG 15	MEG15		TCCACCAAGAACCAACAACA	GGTGTTTTCGTTGGAGAACTG	Head	Esophageal Gland
Smp_155580	annexin	Annexin		ACACGAACAAATGCTCAACG	AACGTTGGGCAGTTAACACA	Head	Esophageal Gland
Smp_201700	hypothetical protein	Putative uncharacterized protein		TCCTACCTGGTGTAATACTGAATGAA	TTTTCCAGCCAAGATCATCA	Head	Not clear
Smp_159920	protocadherin 11	Protocadherin-11 X-linked		CTCCGGTTCCCAGATACAGA	CTCCGGTTCCCAGATACAGA	Head	Ovary-specific
